# Supplementary material for: Genetic basis of orange spot formation in the guppy (Poecilia reticulata)
Source: BMC Ecol Evol. 2021 Nov 25;21:211. doi: 10.1186/s12862-021-01942-2 (PMC8613973; doi:10.1186/s12862-021-01942-2)
Supplement: Supplementary file 2 — Additional file 2. Results of total RNA amount used for library generation, sequencing, and mapping of each sample. [file 12862_2021_1942_MOESM2_ESM.xlsx]

## Sheet: Table S1
Stage	Skin area	Sample ID	Total RNA Amount (μg)	Total Bases	Read Count	Removed Reads	Cleaned Reads	Aligned Reads	Aligned Reads (%)
Stage 1	Whole trunk	S1-0629-1	0.1	4475245562	44309362	27599596	16709766	15620384	93.4806
		S1-0707-1	0.52	4592103774	45466374	28859456	16606918	15470124	93.1547
		S1-0710-1	0.18	4674642590	46283590	30365510	15918080	14190703	89.1483
		S1-0718-2	0.43	4442222602	43982402	29898810	14083592	12858878	91.304
		S1-0813-1	2.29	4478864796	44345196	27168407	17176789	16040223	93.3831
Stage 2	Whole trunk	S2-0625-1	1.95	5467931536	54137936	33147223	20990713	19591944	93.3362
		S2-0627-3	1	4567401194	45221794	28078611	17143183	15920675	92.8688
		S2-0628-2	1.7	5393329300	53399300	33425890	19973410	18510276	92.6746
		S2-0712-1	0.57	5492513724	54381324	33835567	20545757	19068055	92.8078
		S2-0821-1	1.23	4640416720	45944720	29542247	16402473	14300086	87.1825
Stage 3	Whole trunk	S3-0627-1	3.63	4564333420	45191420	28427955	16763465	15089517	90.0143
		S3-0707-4	0.93	5640869392	55850192	34817642	21032550	19628375	93.3238
		S3-0709-2	1.97	4997414754	49479354	30601302	18878052	17432289	92.3416
		S3-0710-2	1.99	6096355152	60359952	37566908	22793044	21059959	92.3964
		S3-0718-1	2.6	4892353746	48439146	30440738	17998408	16068947	89.2798
	Orange	S4-0625-2	0.18	5323807970	52710970	33548920	19162050	17345156	90.5183
		S4-0627-2	0.11	4259161920	42169920	26655735	15514185	14102437	90.9003
		S4-0628-3	0.33	4880591084	48322684	30262815	18059869	16759465	92.7995
		S4-0707-3	0.27	4560983654	45158254	28324974	16833280	15430862	91.6688
		S4-0728-1	0.28	5400832590	53473590	33773700	19699890	17862493	90.6731
	Dull	S5-0625-2	2.18	4502578384	44579984	27624435	16955549	15603604	92.0265
		S5-0627-2	0.64	5667995972	56118772	34677526	21441246	19880014	92.7186
		S5-0628-3	1.57	4318760000	42760000	26578373	16181627	15009230	92.7548
		S5-0707-3	1.21	4659000720	46128720	28740075	17388645	15783796	90.7707
		S5-0728-1	2.5	4148698826	41076226	25472010	15604216	14566447	93.3494
