# Supplementary material for: Genetic basis of orange spot formation in the guppy (Poecilia reticulata)
Source: BMC Ecol Evol. 2021 Nov 25;21:211. doi: 10.1186/s12862-021-01942-2 (PMC8613973; doi:10.1186/s12862-021-01942-2)
Supplement: Supplementary file 3 — Additional file 3. List of differentially expressed genes (DEGs) detected by comparison of the orange and dull skin specimens. Upregulation and downregulation of genes in the orange skin specimens are presented as positive and negative log2-fold change (logFC) values, respectively. [file 12862_2021_1942_MOESM3_ESM.xlsx]

## Sheet: orange
Gene name	Product	logFC	FDR
LOC103456531	retinol dehydrogenase 12-like	0.942017	3.96496e-09
LOC103456543	zinc finger protein ZIC 4-like	-3.10454	5.48631e-23
zic1	zinc finger protein ZIC 1	-2.31541	2.88658e-44
dlec1	deleted in lung and esophageal cancer protein 1	0.689604	0.000249273
hhatl	protein-cysteine N-palmitoyltransferase HHAT-like protein	1.13043	3.6819e-06
shisa2	protein shisa-2 homolog	1.30731	3.46215e-12
eya1	eyes absent homolog 1	-1.17951	9.22398e-09
prtfdc1	phosphoribosyltransferase domain-containing protein 1	2.38499	8.32804e-14
LOC103456801	ADP-ribosyl cyclase/cyclic ADP-ribose hydrolase 1-like	2.36635	3.66981e-23
ccr9	C-C chemokine receptor type 9	-0.931442	2.82347e-08
cacnb2	voltage-dependent L-type calcium channel subunit beta-2	0.585818	0.000902454
ptprn2	receptor-type tyrosine-protein phosphatase N2	-3.22835	7.6503e-08
dlgap1	disks large-associated protein 1	-0.72953	0.00156335
ackr4	atypical chemokine receptor 4	0.575919	0.00148565
trpc1	short transient receptor potential channel 1	-2.05107	0.000187366
LOC103457105	growth hormone receptor-like	0.671534	0.00204912
LOC103457119	protein LBH-like	0.651176	0.00450852
zdhhc14	probable palmitoyltransferase ZDHHC14	-1.01991	0.00722712
fabp7	fatty acid-binding protein, brain	-1.07153	0.00140109
mpv17	protein Mpv17	0.577225	0.00433149
mab21l2	protein mab-21-like 2	-6.48673	4.29732e-32
LOC103457336	actin, alpha cardiac-like	-1.40745	0.000235394
hpcal1	hippocalcin-like protein 1	-0.691318	0.00210327
LOC103457453	sine oculis-binding protein homolog	-0.568594	0.00926332
kif5c	kinesin heavy chain	-1.00387	0.000691606
ostm1	osteopetrosis-associated transmembrane protein 1	0.872024	4.46462e-08
esr1	estrogen receptor	1.03018	1.25873e-07
LOC103457511	A-kinase anchor protein 12-like	1.43797	4.51529e-08
mthfd1l	monofunctional C1-tetrahydrofolate synthase, mitochondrial	1.09702	4.71584e-10
rab32	ras-related protein Rab-32	1.11957	3.11424e-11
LOC103457533	four and a half LIM domains protein 2-like	2.51651	5.51228e-14
LOC103457547	protein FAM150B-like	2.34231	0.000218256
LOC103457569	DBH-like monooxygenase protein 2 homolog	-1.16815	0.00341052
daam1	disheveled-associated activator of morphogenesis 1	0.626064	0.00110173
eya4	eyes absent homolog 4	-0.859061	3.36685e-05
aldh8a1	aldehyde dehydrogenase family 8 member A1	-2.22341	2.8787e-05
ppp1r14c	protein phosphatase 1 regulatory subunit 14C	-0.663733	0.00920184
LOC103457721	elongation of very long chain fatty acids protein 4-like	2.71678	2.48653e-13
tpd52l1	tumor protein D53	1.68511	1.2526e-19
LOC103457751	adhesion G-protein coupled receptor F3-like	-0.912833	1.87358e-06
snap25	synaptosomal-associated protein 25	-3.53993	1.77248e-23
pak5	serine/threonine-protein kinase PAK 7	-1.16877	8.89451e-05
ctgf	connective tissue growth factor	-0.924999	3.95101e-05
tmem200a	transmembrane protein 200A	0.936399	0.000197383
LOC103457989	uncharacterized protein LOC103457989	0.658503	0.000447761
gja1	gap junction alpha-1 protein	0.585654	0.000850103
wisp3	WNT1-inducible-signaling pathway protein 3	-4.04637	7.61401e-24
LOC103458009	solute carrier family 22 member 6-like	-0.958505	7.97707e-08
tnfrsf21	tumor necrosis factor receptor superfamily member 21	0.700503	0.000496349
LOC103458078	MAM domain-containing glycosylphosphatidylinositol anchor protein 2-like	0.737629	0.00495578
LOC103458152	neuroblast differentiation-associated protein AHNAK-like	1.8811	5.43804e-13
vti1b	vesicle transport through interaction with t-SNAREs homolog 1B	0.718883	4.29081e-05
hoxd11	homeobox protein Hox-D11	0.90297	0.000115626
LOC103458268	homeobox protein Hox-D12a	1.26578	0.00523888
slc8a3	sodium/calcium exchanger 3	-1.00843	0.00684756
ccdc170	coiled-coil domain-containing protein 170	2.6814	0.000448394
rmnd1	required for meiotic nuclear division protein 1 homolog	1.24492	2.89185e-13
LOC103458363	A-kinase anchor protein 12-like	1.87269	6.69464e-08
slc18b1	MFS-type transporter SLC18B1	1.1063	3.74954e-09
LOC103458393	cysteine-rich protein 2-like	1.20608	3.15984e-05
LOC103458402	spectrin beta chain, erythrocytic-like	-0.946718	0.000965895
LOC103458411	probable cationic amino acid transporter	-1.78071	0.00148799
LOC103458418	growth hormone secretagogue receptor type 1-like	4.29945	1.46497e-26
nceh1	neutral cholesterol ester hydrolase 1	-1.70124	0.000288276
LOC103458440	GTP-binding protein Di-Ras1-like	-1.43971	0.00073355
syndig1l	synapse differentiation-inducing gene protein 1-like	3.00117	7.18673e-38
gpx2	glutathione peroxidase 2	1.88042	0.000577937
LOC103458514	ras-related protein Rab-15-like	3.70332	3.85556e-40
LOC103458516	sodium/bile acid cotransporter-like	4.72694	9.8529e-135
crim1	cysteine-rich motor neuron 1 protein	-0.705552	2.45887e-05
pak6	serine/threonine-protein kinase PAK 6	2.12478	8.91724e-11
mthfd1	C-1-tetrahydrofolate synthase, cytoplasmic	1.32479	3.95613e-20
LOC103458582	interferon alpha-inducible protein 27-like protein 2A	1.78788	0.000265376
col12a1	collagen alpha-1(XII) chain	-0.753768	0.00309775
phgdh	D-3-phosphoglycerate dehydrogenase	1.42844	9.63812e-24
alk	ALK tyrosine kinase receptor	1.57734	0.000400793
LOC103458741	uncharacterized protein LOC103458741	-1.1353	0.00484501
LOC103458745	four and a half LIM domains protein 2-like	-1.9423	4.0792e-10
actc1	actin, alpha cardiac muscle 1	1.91022	3.26884e-10
ttc7b	tetratricopeptide repeat protein 7B	0.774218	9.20705e-05
LOC103458875	ALK tyrosine kinase receptor-like	1.20535	1.62494e-08
LOC103458919	fibroblast growth factor receptor-like 1	-0.617526	0.00582238
LOC103458922	sushi, von Willebrand factor type A, EGF and pentraxin domain-containing protein 1-like	1.73533	2.94636e-17
LOC103459055	steroid hormone receptor ERR2-like	1.16326	0.00372339
tmem243	transmembrane protein 243	0.782615	2.12199e-05
tmem19	transmembrane protein 19	0.880432	2.63768e-07
LOC103459099	ubl carboxyl-terminal hydrolase 18-like	0.619653	0.00864221
LOC103459138	NADH-cytochrome b5 reductase 3-like	0.501049	0.00477113
LOC103459166	V-type proton ATPase subunit E 1-like	0.619028	7.23245e-05
LOC103459168	adenosine deaminase CECR1-A-like	2.35083	4.77772e-16
egfl6	epidermal growth factor-like protein 6	-0.850571	0.00551966
LOC103459204	aggrecan core protein	-3.73076	8.13296e-70
LOC103459213	inosine-5'-monophosphate dehydrogenase 1b	0.790348	7.37692e-06
prrt4	proline-rich transmembrane protein 4	1.15481	9.95557e-17
LOC103459244	troponin I, slow skeletal muscle-like	1.17772	3.90906e-06
gpm6b	neuronal membrane glycoprotein M6-b	0.567718	0.00434356
LOC103459268	voltage-dependent L-type calcium channel subunit alpha-1C	1.03665	7.6503e-08
mospd2	motile sperm domain-containing protein 2	1.06723	4.26194e-09
gpr143	G-protein coupled receptor 143	2.224	4.19222e-25
LOC103459314	E3 ubiquitin-protein ligase TRIM39-like	0.859049	5.06796e-07
rab21	ras-related protein Rab-21	0.481023	0.00326758
atp6v1f	V-type proton ATPase subunit F	0.635846	4.22714e-05
LOC103459407	ras association domain-containing protein 8-like	-1.18621	4.57882e-10
LOC103459420	uncharacterized protein LOC103459420	2.05598	5.79285e-16
LOC103459432	synaptophysin-like protein 1	0.652166	0.000756722
LOC103459439	leucine-rich repeat-containing protein 17	-0.473075	0.00423944
tfec	transcription factor EC	1.60958	6.55314e-08
LOC103459481	troponin T, cardiac muscle isoforms-like	1.55506	1.19422e-06
clg23h7orf73	uncharacterized protein C7orf73 homolog	0.620798	0.000574477
LOC103459539	solute carrier organic anion transporter family member 1C1-like	-1.87073	0.00359089
LOC103459559	annexin A5-like	0.656299	0.00417673
LOC103459599	NXPE family member 3-like	0.560978	0.00127631
LOC103459627	cAMP-regulated D2 protein-like	2.04895	1.66981e-13
LOC103459660	fibroblast growth factor-binding protein 1-like	-1.21332	0.00798935
LOC103459662	receptor-type tyrosine-protein phosphatase zeta-like	0.669716	0.00993514
rerg	ras-related and estrogen-regulated growth inhibitor	0.868653	1.82624e-07
LOC103459697	fish-egg lectin-like	-1.81143	4.39992e-08
scube1	signal peptide, CUB and EGF-like domain-containing protein 1	-2.37581	3.13098e-24
prkcq	protein kinase C theta type	-0.662136	0.00140183
LOC103459797	parathyroid hormone-related protein-like	0.883433	2.27103e-05
LOC103459799	fibroblast growth factor-binding protein 2-like	-5.17888	7.13648e-74
rnasek	ribonuclease kappa	0.752116	7.88414e-07
cystm1	cysteine-rich and transmembrane domain-containing protein 1	3.00768	3.08756e-11
LOC103460026	calcineurin B homologous protein 2-like	-2.34556	0.00189859
LOC103460027	zinc finger E-box-binding homeobox 2-like	0.545976	0.00963672
LOC103460034	high mobility group nucleosome-binding domain-containing protein 5-like	1.28915	0.00038072
LOC103460218	uncharacterized protein LOC103460218	-1.37091	0.00786765
LOC103460319	transmembrane protein 163-like	1.12097	3.91613e-05
LOC103460348	cat eye syndrome critical region protein 5-like	2.35502	2.81298e-16
pcif1	phosphorylated CTD-interacting factor 1	0.678089	0.000331275
LOC103460368	intermediate filament protein ON3-like	-1.02863	0.000835592
slc31a1	high affinity copper uptake protein 1	0.487516	0.00308081
LOC103460443	molybdopterin synthase catalytic subunit-like	0.618225	0.00435743
LOC103460500	tubulin polymerization-promoting protein family member 3-like	0.630526	0.0053029
LOC103460558	glutamate receptor ionotropic, NMDA 1-like	-1.29787	0.0025314
LOC103460588	collagen alpha-1(X) chain-like	-1.72516	2.27027e-06
LOC103460596	uncharacterized protein LOC103460596	-0.905661	0.00701716
LOC103460604	uncharacterized protein LOC103460604	0.918338	0.000616538
cpe	carboxypeptidase E	-0.521054	0.00715172
lrp1b	low-density lipoprotein receptor-related protein 1B	-3.2443	6.31998e-17
tll1	tolloid-like protein 1	1.49072	6.56666e-12
LOC103460697	signal transducer and activator of transcription 4-like	-0.661799	0.00588289
LOC103461044	collagen alpha-3(IX) chain-like	-7.33681	1.36226e-125
LOC103461083	arf-GAP with coiled-coil, ANK repeat and PH domain-containing protein 3-like	0.623683	0.00134203
LOC103461084	RNA-binding protein Musashi homolog 1-like	-1.28815	1.00488e-07
LOC103461231	protein kinase C and casein kinase substrate in neurons protein 1-like	-2.40802	4.17549e-07
LOC103461384	collagen alpha-2(XI) chain-like	-1.76474	6.22913e-07
LOC103461448	myosin heavy chain, fast skeletal muscle-like	-5.27261	3.64854e-25
bin1	myc box-dependent-interacting protein 1	-1.38407	0.00116326
cytip	cytohesin-interacting protein	-0.720864	0.00579189
slc38a11	putative sodium-coupled neutral amino acid transporter 11	1.66503	1.41136e-15
xirp2	xin actin-binding repeat-containing protein 2	-1.61818	1.72296e-05
stk39	STE20/SPS1-related proline-alanine-rich protein kinase	1.02673	3.97644e-07
LOC103461725	interferon-induced protein 44-like	-0.815977	0.00931411
sorbs2	sorbin and SH3 domain-containing protein 2	-0.813214	0.000724919
LOC103461782	poly [ADP-ribose] polymerase 4-like	-0.667619	0.00378345
LOC103461842	glutaminase kidney isoform, mitochondrial-like	0.600978	0.00111903
ddt	D-dopachrome decarboxylase	0.615408	0.00161747
pdlim3	PDZ and LIM domain protein 3	-0.805893	0.00626419
LOC103461947	LIM domain only protein 7-like	-0.901378	3.05018e-09
lamp1	lysosome-associated membrane glycoprotein 1	0.480557	0.00238435
LOC103461994	cytochrome P450 27C1	-0.590133	0.000435345
rbms1	RNA-binding motif, single-stranded-interacting protein 1	0.486232	0.00788967
atic	bifunctional purine biosynthesis protein PURH	2.10974	4.52482e-44
ppef1	serine/threonine-protein phosphatase with EF-hands 1	1.55223	1.64805e-07
LOC103462052	very long-chain acyl-CoA synthetase-like	0.576384	0.00400978
spata5l1	spermatogenesis-associated protein 5-like protein 1	0.868651	4.50479e-07
bloc1s6	biogenesis of lysosome-related organelles complex 1 subunit 6	0.723888	7.33799e-05
itga11	integrin alpha-11	-0.913422	3.95168e-06
cpeb1	cytoplasmic polyadenylation element-binding protein 1	1.94412	4.64418e-22
myo5a	unconventional myosin-Va	0.695603	0.000858461
slc7a10	asc-type amino acid transporter 1	0.920731	0.00452439
LOC103462229	adhesion G-protein coupled receptor G5-like	-0.637871	8.59663e-05
dync1li2	cytoplasmic dynein 1 light intermediate chain 2	0.47224	0.00927707
cmtm3	CKLF-like MARVEL transmembrane domain-containing protein 3	0.65775	2.18876e-05
LOC103462388	polycystic kidney disease protein 1-like 2	-1.23184	2.1499e-07
mybpc3	myosin-binding protein C, cardiac-type	1.35822	9.87769e-09
LOC103462437	transcription factor SOX-6-like	-0.728762	0.00958792
clec3a	C-type lectin domain family 3 member A	-3.5167	3.88354e-49
zfhx3	zinc finger homeobox protein 3	-0.802592	0.00215467
cacna1a	voltage-dependent P/Q-type calcium channel subunit alpha-1A	-2.14049	0.000352997
rab27a	ras-related protein Rab-27A	0.697266	5.87585e-05
LOC103462538	protein FAM65A-like	0.479613	0.00938705
LOC103462566	heterogeneous nuclear ribonucleoprotein C-like	1.2694	1.32248e-07
LOC103462567	5-hydroxyisourate hydrolase-like	1.05437	1.80632e-09
mc1r	melanocyte-stimulating hormone receptor	0.996954	1.20106e-06
LOC103462608	synaptosomal-associated protein 25-A-like	-2.85118	1.92241e-18
sall1	sal-like protein 1	-1.32603	0.000108224
slc6a2	sodium-dependent noradrenaline transporter	-0.8384	0.00046407
sccpdh	saccharopine dehydrogenase-like oxidoreductase	1.0397	4.41019e-10
kif1bp	KIF1-binding protein	0.509931	0.00455824
LOC103462855	ribosomal protein S6 kinase alpha-2-like	1.15896	4.43559e-09
nav2	neuron navigator 2	-0.699335	9.74492e-05
LOC103462943	adhesion G protein-coupled receptor L1-like	0.740629	0.00131036
LOC103462949	high choriolytic enzyme 1-like	1.32891	0.00137406
LOC103462956	low choriolytic enzyme-like	-1.08507	3.06337e-07
LOC103462965	aggrecan core protein-like	-1.80643	0.000134303
LOC103462988	nuclear receptor ROR-alpha-like	-1.05488	0.00320153
LOC103463014	uncharacterized protein LOC103463014	2.58113	0.000465804
efcab7	EF-hand calcium-binding domain-containing protein 7	1.11117	4.97935e-06
alg6	dolichyl pyrophosphate Man9GlcNAc2 alpha-1,3-glucosyltransferase	1.35494	5.20707e-12
mpl	thrombopoietin receptor	-0.726544	0.00120697
LOC103463074	collagen alpha-1(XXIV) chain	-0.459882	0.00970627
LOC103463080	potassium voltage-gated channel subfamily KQT member 5-like	-0.740705	9.21951e-05
LOC103463102	uncharacterized protein LOC103463102	-1.29182	3.67406e-05
hps3	Hermansky-Pudlak syndrome 3 protein	0.767866	3.70375e-07
mettl11b	alpha N-terminal protein methyltransferase 1B	-1.0835	0.0048431
LOC103463224	N(G),N(G)-dimethylarginine dimethylaminohydrolase 1-like	0.893129	0.00648119
LOC103463235	FYN-binding protein-like	-0.746684	0.000244293
ccr7	C-C chemokine receptor type 7	-0.78571	1.8505e-05
igfbp4	insulin-like growth factor-binding protein 4	-0.671339	8.76361e-05
LOC103463304	zinc finger protein Aiolos-like	-0.583191	0.00207321
fam163a	protein FAM163A	2.19759	4.81864e-05
rabgap1l	rab GTPase-activating protein 1-like	0.916803	6.36639e-09
LOC103463375	regulator of G-protein signaling 5-like	1.54831	3.67406e-05
dusp22	dual specificity protein phosphatase 22	0.976773	0.00983522
LOC103463422	uncharacterized protein LOC103463422	-0.58968	0.00416521
rnf13	E3 ubiquitin-protein ligase RNF13	0.435299	0.00838831
LOC103463512	uncharacterized protein LOC103463512	2.09103	1.03091e-05
LOC103463517	uncharacterized protein LOC103463517	0.540949	0.0057694
LOC103463524	C-C motif chemokine 17-like	-1.17481	0.00440858
LOC103463530	40S ribosomal protein S27-like	0.738292	3.57988e-05
LOC103463532	lipoprotein lipase-like	0.735964	1.16089e-05
LOC103463587	cytochrome b-c1 complex subunit 6, mitochondrial	0.620762	0.00843252
amh	muellerian-inhibiting factor	-1.37139	1.22635e-06
LOC103463642	leucine-rich repeat and immunoglobulin-like domain-containing nogo receptor-interacting protein 3	2.49377	2.50554e-15
clg1h17orf67	uncharacterized protein C17orf67 homolog	-3.20974	1.02675e-19
yjefn3	yjeF N-terminal domain-containing protein 3	1.55389	2.47491e-07
fsd1	fibronectin type III and SPRY domain-containing protein 1	-0.817632	0.00651511
LOC103463725	secretory carrier-associated membrane protein 4	0.773124	1.4806e-07
pfas	phosphoribosylformylglycinamidine synthase	0.831345	1.52221e-08
LOC103463764	dimethylaniline monooxygenase [N-oxide-forming] 5-like	-0.560227	0.00843091
LOC103463767	dimethylaniline monooxygenase [N-oxide-forming] 5-like	-0.596669	0.00277217
LOC103463807	pleckstrin homology domain-containing family B member 2-like	0.66091	6.42077e-05
ankrd29	ankyrin repeat domain-containing protein 29	1.54485	0.000209288
LOC103463823	uncharacterized protein LOC103463823	1.17429	3.3725e-15
LOC103463948	ras-related protein Rab-6B	-0.960979	0.00856612
scly	selenocysteine lyase	0.87299	2.988e-08
espnl	espin-like protein	1.0646	2.51598e-06
LOC103463990	guanine nucleotide-binding protein G(I)/G(S)/G(O) subunit gamma-12-like	0.573797	0.000284277
LOC103463994	oocyte zinc finger protein XlCOF22-like	-1.13734	0.00121351
aldh9a1	4-trimethylaminobutyraldehyde dehydrogenase	0.720109	0.000109942
kcnmb2	calcium-activated potassium channel subunit beta-2	1.36203	6.8274e-06
reps2	RALBP1 associated Eps domain containing 2	-0.613883	0.00579189
elavl4	ELAV-like protein 4	-1.71952	0.00553156
soat1	sterol O-acyltransferase 1	1.89859	4.10638e-23
LOC103464079	collagen alpha-2(XI) chain-like	1.03254	0.000250503
LOC103464081	voltage-dependent R-type calcium channel subunit alpha-1E	0.683966	0.00440858
LOC103464269	cysteine-rich protein 1-like	-0.663715	0.00497752
LOC103464284	monoacylglycerol lipase abhd6-B-like	1.23473	1.76151e-11
wnt2b	protein Wnt-2b	1.0935	4.30783e-11
LOC103464382	tubulin beta chain-like	-1.43937	3.21425e-06
LOC103464387	protein Dok-7-like	0.551326	0.00146724
arhgap9	rho GTPase-activating protein 9	-0.697699	0.000100555
dctn2	dynactin subunit 2	0.662273	1.2443e-05
LOC103464406	kinesin heavy chain	-1.0105	0.0028966
LOC103464419	collagen alpha-1(II) chain	-2.56583	4.40315e-59
timp4	metalloproteinase inhibitor 4	-1.64198	1.14857e-07
LOC103464456	target of Myb protein 1-like	0.559033	0.00135066
pax7	paired box protein Pax-7	2.5894	1.1952e-61
mmel1	membrane metallo-endopeptidase-like 1	1.71067	7.50519e-06
LOC103464478	protein FAM83D-like	0.537186	0.00324587
LOC103464479	epithelial membrane protein 3-like	0.831116	2.91374e-06
LOC103464598	sodium- and chloride-dependent GABA transporter 2-like	-2.97919	3.57939e-08
LOC103464609	uncharacterized protein LOC103464609	1.00637	0.00438091
pmepa1	protein TMEPAI	0.645617	6.0037e-05
LOC103464715	immunoglobulin-like and fibronectin type III domain-containing protein 1	-2.32529	8.95183e-07
LOC103464718	immunoglobulin-like and fibronectin type III domain-containing protein 1	-1.14084	0.00196402
alpl	alkaline phosphatase, tissue-nonspecific isozyme	-1.08564	8.73858e-08
agtrap	type-1 angiotensin II receptor-associated protein	1.8704	7.85106e-25
rnf207	RING finger protein 207	1.69283	4.24684e-11
LOC103464790	purine nucleoside phosphorylase-like	2.48671	1.74147e-14
LOC103464810	carboxylesterase notum2-like	1.78238	1.04985e-06
LOC103464825	glutaminase kidney isoform, mitochondrial-like	1.35325	2.80144e-08
dram2	DNA damage regulated autophagy modulator 2	0.822219	6.09241e-05
LOC103464886	germ cell-specific gene 1-like protein	3.25913	6.0638e-08
LOC103464908	coiled-coil domain-containing protein 85A-like	2.1037	5.83956e-12
krt18	keratin, type I cytoskeletal 18	0.572097	0.00683335
LOC103464948	myosin regulatory light polypeptide 9	0.641773	0.000185016
cytl1	cytokine-like protein 1	-1.7318	1.21523e-15
LOC103464970	myosin regulatory light chain 2, ventricular/cardiac muscle isoform	-0.979128	0.000237465
tmem233	transmembrane protein 233	-1.78591	0.00135517
rhobtb3	rho-related BTB domain-containing protein 3	3.34442	8.70638e-22
slc2a9	solute carrier family 2, facilitated glucose transporter member 9	1.85257	2.3924e-08
LOC103465032	interferon-induced GTP-binding protein Mx-like	1.08248	0.0020727
LOC103465047	monocarboxylate transporter 2-like	2.95841	2.453e-07
LOC103465059	inter-alpha-trypsin inhibitor heavy chain H3-like	-1.81323	3.32523e-09
LOC103465120	voltage-dependent L-type calcium channel subunit alpha-1D-like	-1.46249	6.90493e-05
LOC103465135	solute carrier family 2, facilitated glucose transporter member 9-like	3.14223	1.31006e-50
vwa1	von Willebrand factor A domain-containing protein 1	-0.85337	1.25846e-05
LOC103465196	amphoterin-induced protein 1-like	1.90088	2.62771e-11
LOC103465227	sodium-coupled neutral amino acid transporter 3-like	0.989053	3.23812e-05
LOC103465229	protein FAM212A-like	1.31076	4.05438e-18
olfml3	olfactomedin-like protein 3	-0.518945	0.00672457
LOC103465399	bactericidal permeability-increasing protein-like	1.0518	1.17978e-07
LOC103465436	major facilitator superfamily domain-containing protein 4A-like	1.59748	0.00385927
LOC103465454	Fc receptor-like protein 5	-1.44092	3.02608e-05
LOC103465455	myeloid-associated differentiation marker-like protein 2	-1.29087	0.00779024
LOC103465526	microphthalmia-associated transcription factor	1.10836	4.87762e-08
ccdc120	coiled-coil domain-containing protein 120	1.72137	9.65515e-09
LOC103465552	endothelial transcription factor GATA-2-like	-1.94322	1.83001e-05
LOC103465562	protein snail homolog Sna-like	0.815059	4.61618e-06
LOC103465611	tyrosine-protein phosphatase non-receptor type 22-like	0.648201	0.000445315
LOC103465623	solute carrier family 23 member 2-like	4.22326	4.47405e-128
LOC103465652	voltage-dependent calcium channel subunit alpha-2/delta-4-like	-1.11486	0.0034291
LOC103465684	microtubule-associated protein 1A-like	-2.04684	3.11524e-09
acan	aggrecan core protein	-5.04143	3.31269e-07
abhd2	monoacylglycerol lipase ABHD2	0.952366	5.33888e-09
rergl	ras-related and estrogen-regulated growth inhibitor-like protein	1.03683	0.00593383
wee1	wee1-like protein kinase	-0.565751	0.000188149
rassf9	ras association domain-containing protein 9	0.785656	2.23323e-06
ptprz1	receptor-type tyrosine-protein phosphatase zeta	-0.584006	0.00343021
carmil2	F-actin-uncapping protein RLTPR	-0.544285	0.00101596
LOC103465812	parathyroid hormone-related protein-like	-2.06536	0.000295159
LOC103465819	troponin I, slow skeletal muscle-like	2.19705	3.84521e-10
LOC103465822	troponin I, slow skeletal muscle-like	0.914995	0.000829457
LOC103465824	troponin T, cardiac muscle isoforms-like	1.21874	0.000152347
LOC103465827	neuronal cell adhesion molecule-like	-0.5991	0.000120193
LOC103465927	forkhead box protein P1-like	0.852581	0.00895196
bmt2	probable methyltransferase BTM2 homolog	0.964225	1.40312e-07
crabp1	cellular retinoic acid-binding protein 1	0.702569	0.00137679
LOC103465969	dentin sialophosphoprotein-like	0.789164	8.07872e-07
ppm1h	protein phosphatase 1H	0.993477	1.08693e-06
sod3	extracellular superoxide dismutase [Cu-Zn]	0.518427	0.00722716
LOC103466080	ubiquitin-conjugating enzyme E2 H-like	0.527099	0.00101696
LOC103466082	putative cation exchanger C521.04c	0.653756	0.000768687
ldlrad3	low-density lipoprotein receptor class A domain-containing protein 3	0.78035	3.95168e-06
LOC103466188	leucine-rich repeat-containing protein 10	2.79946	1.54252e-25
LOC103466197	dihydrofolate reductase-like	1.74512	2.00291e-20
mlc1	membrane protein MLC1	-1.18313	0.00306279
LOC103466252	dickkopf-related protein 3	-0.969548	0.00438091
znrf1	E3 ubiquitin-protein ligase ZNRF1	0.916786	0.00843091
ndrg4	protein NDRG4	-1.9671	4.20229e-13
LOC103466291	exocyst complex component 3-like protein	0.982932	3.83433e-07
spire2	protein spire homolog 2	-1.65467	0.00117871
LOC103466312	laminin subunit beta-4-like	-0.765038	0.00658037
hal	histidine ammonia-lyase	-1.70626	0.00342815
LOC103466346	protein piccolo-like	-2.24915	2.87411e-05
LOC103466406	homeobox protein aristaless-like 4	1.39484	1.39461e-05
LOC103466449	transcription factor 12-like	-1.70484	0.000156307
LOC103466454	unconventional myosin-Va-like	0.516852	0.00218386
LOC103466467	fin bud initiation factor-like	-0.923296	6.05747e-05
svip	small VCP/p97-interacting protein	0.633226	0.000426252
hps5	Hermansky-Pudlak syndrome 5 protein	0.601438	0.000331074
myrf	myelin regulatory factor	0.665952	0.00495699
islr2	immunoglobulin superfamily containing leucine-rich repeat protein 2	-1.81061	7.57075e-06
LOC103466580	transient receptor potential cation channel subfamily M member 1	2.13052	1.47518e-26
LOC103466585	proprotein convertase subtilisin/kexin type 5-like	1.10886	6.52357e-14
foxb1	forkhead box protein B1	-1.79255	2.02659e-07
nrg4	pro-neuregulin-4, membrane-bound isoform	0.629099	0.00308081
pax5	paired box protein Pax-5	-1.40521	0.00214432
klhl5	kelch-like protein 5	0.83811	8.87643e-06
LOC103466885	transmembrane protein 106C	0.633271	0.00404732
LOC103466967	forkhead box protein P3-like	-1.00363	0.00262848
fam184b	protein FAM184B	-0.711935	6.04139e-05
LOC103467058	serine/threonine-protein kinase SBK1-like	-1.55612	1.12986e-06
LOC103467082	L-rhamnose-binding lectin CSL2-like	-1.58841	8.75662e-06
LOC103467150	L-rhamnose-binding lectin CSL2-like	-0.658579	0.00440858
slc16a4	monocarboxylate transporter 5	-0.563231	0.00619708
LOC103467171	heat shock 70 kDa protein-like	-0.883524	0.00714324
LOC103467176	synaptophysin-like protein 1	0.914066	8.70148e-11
LOC103467177	probable G-protein coupled receptor 61	1.48647	8.02793e-08
LOC103467180	AMP deaminase 2-like	-1.64197	0.00176978
LOC103467182	TRAF3-interacting JNK-activating modulator-like	-0.518719	0.00470409
masp2	mannan-binding lectin serine protease 2	4.5493	4.21325e-39
tmem134	transmembrane protein 134	0.71605	4.07444e-06
LOC103467251	kinesin heavy chain-like	-2.89108	3.30934e-22
LOC103467312	probable E3 ubiquitin-protein ligase DTX3	-0.582545	0.00530951
LOC103467328	bifunctional heparan sulfate N-deacetylase/N-sulfotransferase 4-like	-0.745602	0.00014631
l1cam	neural cell adhesion molecule L1	-0.89951	0.00130834
LOC103467367	extended synaptotagmin-1-like	0.616557	0.000247788
LOC103467401	protein Wnt-2b	0.999113	6.69364e-07
LOC103467406	zinc finger BED domain-containing protein DAYSLEEPER-like	1.167	1.38366e-07
tnni1	troponin I, slow skeletal muscle	-1.71121	4.7632e-14
LOC103467428	patatin-like phospholipase domain-containing protein 2	2.99415	3.85556e-40
LOC103467510	poly(rC)-binding protein 4-like	0.758268	8.65595e-05
LOC103467511	dedicator of cytokinesis protein 3-like	-2.12409	0.000744866
LOC103467541	macrophage colony-stimulating factor 1-like	1.56188	7.53142e-21
LOC103467551	sarcolemmal membrane-associated protein-like	1.08865	6.72405e-10
LOC103467587	sodium- and chloride-dependent GABA transporter 1-like	-1.695	0.000679555
LOC103467606	transcription factor-like 5 protein	-2.34469	6.48113e-08
LOC103467607	collagen alpha-3(IX) chain-like	-5.63181	3.15835e-148
LOC103467632	collagen alpha-1(II) chain-like	-10.252	1.36433e-258
LOC103467649	uncharacterized protein C3orf18-like	0.631104	9.33583e-05
LOC103467675	lamina-associated polypeptide 2, isoforms beta/gamma-like	-1.51779	5.89127e-05
LOC103467736	protein CYR61-like	-0.96137	0.00169567
slc52a3	solute carrier family 52, riboflavin transporter, member 3	1.21599	0.00908589
LOC103467772	matrix metalloproteinase-19-like	0.50016	0.00245628
LOC103467790	small cell adhesion glycoprotein homolog	0.463062	0.00781106
LOC103467815	tubulin alpha-1B chain	-2.12309	8.82564e-09
itih6	inter-alpha-trypsin inhibitor heavy chain H6	-4.07071	1.62366e-25
igfbp6	insulin-like growth factor-binding protein 6	0.735798	3.74084e-06
LOC103467923	tubulin alpha-1B chain-like	0.580072	0.00218979
prdm16	PR domain zinc finger protein 16	-1.37596	0.0047103
LOC103468004	5-aminolevulinate synthase, erythroid-specific, mitochondrial	-1.77395	1.06353e-09
cacna1d	voltage-dependent L-type calcium channel subunit alpha-1D	-1.30108	0.00434356
LOC103468045	mitochondrial glutamate carrier 1-like	-1.40429	0.00168472
LOC103468055	neural cell adhesion molecule L1.1-like	0.728862	0.00702214
LOC103468062	troponin C, slow skeletal and cardiac muscles-like	0.828084	0.00342815
LOC103468110	secretory phospholipase A2 receptor-like	-1.02702	0.0033944
LOC103468130	cytochrome b561	1.64038	1.01159e-11
pla2g4c	cytosolic phospholipase A2 gamma	0.642498	0.000170321
LOC103468165	putative all-trans-retinol 13,14-reductase	2.67724	8.24317e-55
LOC103468168	uncharacterized protein LOC103468168	-0.940757	0.00840968
LOC103468179	guanine nucleotide-binding protein G(I)/G(S)/G(O) subunit gamma-5-like	1.00123	1.00778e-08
LOC103468203	transcription factor Sox-10-like	0.650295	0.000222688
LOC103468270	WD repeat domain phosphoinositide-interacting protein 1-like	0.520623	0.00207321
LOC103468281	syntaxin-binding protein 4-like	1.15499	0.000503665
LOC103468283	perlucin-like protein	-1.37425	0.00840968
nags	N-acetylglutamate synthase, mitochondrial	-0.94639	0.00612233
nsf	vesicle-fusing ATPase	-1.04287	0.0040956
LOC103468293	thyroid hormone receptor alpha	0.801588	1.45588e-05
aldh16a1	aldehyde dehydrogenase family 16 member A1	0.610777	0.000632452
eci1	enoyl-CoA delta isomerase 1, mitochondrial	0.567739	0.00958792
LOC103468320	guanine nucleotide-binding protein G(I)/G(S)/G(O) subunit gamma-13-like	-0.90724	1.0837e-08
epor	erythropoietin receptor	-1.42526	9.37454e-06
LOC103468363	solute carrier family 25 member 38-B-like	2.01278	3.7239e-14
sox10	transcription factor SOX-10	0.754618	0.000194842
micall1	MICAL-like protein 1	0.662359	2.6634e-05
LOC103468491	uncharacterized protein LOC103468491	2.21117	3.45327e-10
LOC103468494	cathepsin D-like	0.79201	4.14824e-07
shmt1	serine hydroxymethyltransferase, cytosolic	0.680567	3.71648e-05
fscn1	fascin actin-bundling protein 1	0.699068	1.28011e-05
LOC103468559	MKL/myocardin-like protein 1	-0.743178	9.33583e-05
desi1	desumoylating isopeptidase 1	0.653004	9.33583e-05
clcn7	H(+)/Cl(-) exchange transporter 7	0.660474	5.648e-06
dctn5	dynactin subunit 5	0.774054	4.2973e-07
LOC103468616	beta-galactoside-binding lectin-like	1.5676	3.7239e-14
sgsm3	small G protein signaling modulator 3	1.23419	2.47819e-09
LOC103468629	uncharacterized protein LOC103468629	-1.25799	2.20248e-09
LOC103468640	Ig heavy chain Mem5-like	-1.443	0.00276602
cntnap1	contactin-associated protein 1	-4.97055	2.344e-15
LOC103468652	SRC kinase signaling inhibitor 1-like	-0.87099	0.0020321
lfng	beta-1,3-N-acetylglucosaminyltransferase lunatic fringe	1.35944	2.01513e-18
LOC103468682	UNC93-like protein MFSD11	1.64475	1.5859e-26
LOC103468683	uncharacterized protein DDB_G0271670-like	-2.02507	0.00428732
hbz	hemoglobin subunit zeta	-1.70025	1.88342e-09
LOC103468709	hemoglobin subunit beta-A-like	-1.75466	9.32602e-08
LOC103468715	hemoglobin subunit beta-1-like	-1.80696	2.74159e-07
LOC103468716	hemoglobin subunit beta-A-like	-1.5047	3.07636e-08
LOC103468717	hemoglobin subunit alpha-B-like	-1.71219	5.23047e-09
elavl3	ELAV-like protein 3	-4.50285	5.81591e-20
LOC103468749	myosin heavy chain, fast skeletal muscle-like	-1.62887	0.000293766
LOC103468817	protein tweety homolog 2-like	1.75057	3.72659e-17
LOC103468881	myosin heavy chain, fast skeletal muscle-like	-1.57847	4.8235e-06
LOC103468901	GTPase IMAP family member 8-like	5.6298	1.22032e-127
LOC103468977	tripartite motif-containing protein 16-like protein	-5.19732	7.18612e-07
LOC103468993	potassium voltage-gated channel subfamily A member 1-like	-1.25786	0.00921152
LOC103469007	serine/threonine-protein kinase WNK4-like	-1.33286	8.71994e-06
LOC103469014	MBT domain-containing protein 1-like	-0.515987	0.00936587
hlf	hepatic leukemia factor	0.50633	0.00857637
mybpc2	myosin-binding protein C, fast-type	-3.49562	2.7475e-16
LOC103469116	sarcoplasmic/endoplasmic reticulum calcium ATPase 1	1.04024	0.000505906
bri3	brain protein I3	0.546458	0.000706266
LOC103469256	tectonin beta-propeller repeat-containing protein 1	-0.639279	0.0034291
hn1	hematological and neurological expressed 1 protein	0.835751	9.5056e-08
LOC103469328	cytoplasmic phosphatidylinositol transfer protein 1-like	1.15766	0.0060615
LOC103469338	putative all-trans-retinol 13,14-reductase	1.2736	0.000558025
LOC103469365	uncharacterized protein LOC103469365	0.483319	0.0047103
LOC103469368	rho-related GTP-binding protein RhoN-like	1.70472	1.81977e-07
LOC103469381	MAGUK p55 subfamily member 3	1.54694	7.22808e-08
LOC103469404	signal transducer and activator of transcription 5B-like	0.58285	0.00146724
znf385c	zinc finger protein 385C	-0.852145	0.00132741
keratin	keratin, type I cytoskeletal 13	-1.05539	0.000136446
LOC103469452	keratin, type I cytoskeletal 13-like	-1.38644	4.10423e-11
LOC103469495	calcium/calmodulin-dependent protein kinase type II delta 2 chain	-0.767097	3.68674e-07
LOC103469524	sarcoplasmic/endoplasmic reticulum calcium ATPase 2	0.933539	0.00105755
LOC103469530	myosin regulatory light chain 2, ventricular/cardiac muscle isoform	2.39267	7.63327e-10
LOC103469560	cytochrome b ascorbate-dependent protein 3	1.58759	7.53142e-21
LOC103469565	T-box transcription factor TBX3-like	-1.67913	0.000889323
fkbp15	FK506-binding protein 15	0.467705	0.00584931
LOC103469637	insulin gene enhancer protein ISL-1	-1.49681	0.00742597
slc15a4	solute carrier family 15 member 4	0.592064	0.000518272
hps4	Hermansky-Pudlak syndrome 4 protein	0.687913	0.000518272
LOC103469699	cytochrome c oxidase subunit 6A, mitochondrial	0.621395	0.00265874
LOC103469704	RNA-binding protein Musashi homolog 1-like	-1.56289	0.00147543
galnt9	polypeptide N-acetylgalactosaminyltransferase 9	1.73843	4.61115e-09
fbrsl1	fibrosin-1-like protein	0.805097	3.97861e-06
LOC103469755	AP-3 complex subunit mu-2	0.496143	0.00453418
LOC103469766	low molecular weight neuronal intermediate filament-like	-2.86785	3.1461e-07
susd1	sushi domain-containing protein 1	-1.80231	0.000217859
prdm8	PR domain zinc finger protein 8	-1.31902	0.0041455
LOC103469909	ras-related protein Rab-27B-like	2.18746	7.0634e-42
LOC103469928	serine/threonine-protein phosphatase with EF-hands 2-like	2.96318	2.63299e-34
LOC103469929	flavin reductase (NADPH)-like	1.57638	1.10223e-22
LOC103469930	long-chain-fatty-acid--CoA ligase ACSBG2-like	-0.670935	0.00215208
psat1	phosphoserine aminotransferase	1.38777	1.10738e-14
LOC103470062	alpha-2B adrenergic receptor-like	1.05715	5.12502e-08
LOC103470069	lymphocyte antigen 6G-like	-1.32644	0.00324627
LOC103470100	chondroitin sulfate N-acetylgalactosaminyltransferase 1-like	-2.5991	2.48939e-11
LOC103470113	lipoxygenase homology domain-containing protein 1-like	-0.663855	0.00801546
plcxd3	PI-PLC X domain-containing protein 3	-2.09587	2.51409e-05
LOC103470164	phosphoglucomutase-like protein 5	1.02178	5.0349e-13
LOC103470183	histone H1-like	-1.76792	2.33312e-12
trim36	E3 ubiquitin-protein ligase TRIM36	-0.990129	0.00244108
rasef	ras and EF-hand domain-containing protein	0.584359	0.00192357
LOC103470222	excitatory amino acid transporter 1	-0.744373	0.00212835
LOC103470227	putative defense protein Hdd11-like	1.20421	7.25512e-09
LOC103470229	PDZ and LIM domain protein 5-like	-0.988735	2.47551e-05
LOC103470250	rab5 GDP/GTP exchange factor-like	0.516684	0.00320404
LOC103470256	collagen alpha-1(IX) chain-like	-5.46646	1.35169e-108
rilpl2	RILP-like protein 2	1.1701	2.02659e-07
LOC103470282	eosinophil peroxidase-like	0.807833	7.28793e-06
pxmp2	peroxisomal membrane protein 2	0.575368	0.000759355
LOC103470355	solute carrier family 2, facilitated glucose transporter member 11-like	2.38144	2.82536e-36
nefh	neurofilament heavy polypeptide	-1.69087	0.000522167
LOC103470431	uncharacterized protein LOC103470431	-2.15308	7.08903e-10
LOC103470432	uncharacterized protein LOC103470432	-3.29052	5.79077e-17
LOC103470440	hyaluronan and proteoglycan link protein 1	-0.592712	0.0060615
LOC103470487	chymotrypsin-like elastase family member 2A	1.45312	0.00701677
LOC103470488	protein FAM219A	-1.25925	0.00570612
tgoln2	trans-Golgi network integral membrane protein 2	0.840011	4.04813e-09
LOC103470563	BCL2/adenovirus E1B 19 kDa protein-interacting protein 3-like	0.495999	0.0021749
rorb	nuclear receptor ROR-beta	-0.94584	0.00190412
LOC103470603	4-hydroxyphenylpyruvate dioxygenase-like	-0.518503	0.00323952
LOC103470605	apelin receptor A	-1.84648	0.00326946
LOC103470616	uncharacterized protein C9orf172 homolog	2.30638	2.49359e-09
LOC103470651	rho-associated protein kinase 1-like	1.19713	0.000201268
LOC103470693	heparan sulfate glucosamine 3-O-sulfotransferase 1-like	1.89332	9.48769e-20
LOC103470717	neoverrucotoxin subunit alpha-like	-1.51997	2.67175e-06
slc4a4	electrogenic sodium bicarbonate cotransporter 1	-1.38241	0.000269322
LOC103470765	uncharacterized protein LOC103470765	-2.96294	5.3759e-29
dmtn	dematin actin binding protein	-1.97134	2.12224e-05
gramd3	GRAM domain-containing protein 3	-1.56605	0.00248298
slc2a6	solute carrier family 2, facilitated glucose transporter member 6	0.566386	0.00172352
LOC103470856	heterogeneous nuclear ribonucleoprotein L-like	-0.827884	4.54263e-06
LOC103470946	endothelin B receptor-like	0.747703	0.000572401
zdhhc2	palmitoyltransferase ZDHHC2	2.01406	1.65927e-26
fgl1	fibrinogen-like protein 1	1.06875	9.10422e-11
LOC103471023	ras-related protein Rab-33A	1.33315	4.39267e-10
LOC103471043	cathepsin F-like	0.542857	0.00323189
LOC103471056	serine/threonine-protein phosphatase 2B catalytic subunit alpha isoform-like	-1.38306	0.000267625
vma21	vacuolar ATPase assembly integral membrane protein VMA21	0.487063	0.00351654
gpr50	melatonin-related receptor	1.47058	2.3516e-11
LOC103471129	uncharacterized protein LOC103471129	-1.15058	0.00575546
LOC103471165	myelin proteolipid protein-like	0.670496	0.00380352
LOC103471259	uncharacterized protein LOC103471259	1.307	1.86615e-11
csf1r	colony stimulating factor 1 receptor	1.63431	2.95522e-24
LOC103471301	V-type proton ATPase 116 kDa subunit a-like	0.589623	0.000178171
LOC103471333	protocadherin gamma-A6-like	1.38232	0.00349837
LOC103471358	solute carrier family 43 member 3-like	-1.38114	0.00117397
LOC103471359	solute carrier family 43 member 3-like	0.557719	0.00109349
LOC103471516	sodium bicarbonate transporter-like protein 11	1.88859	2.00663e-05
LOC103471520	cyclin-dependent kinase 15-like	1.9312	6.88866e-33
LOC103471609	zinc finger protein ZIC 3	-4.35321	3.20949e-26
LOC103471639	ADP/ATP translocase 2	1.02673	0.00184368
slc25a5	ADP/ATP translocase 2	0.880289	0.00140109
atox1	copper transport protein ATOX1	0.820783	1.88645e-08
LOC103471818	leucine-rich repeat and immunoglobulin-like domain-containing nogo receptor-interacting protein 2	-0.966146	9.07016e-05
gria2	glutamate receptor 2	-2.74005	3.56216e-10
LOC103471858	fibroblast growth factor-binding protein 2-like	-2.51287	3.68896e-19
lbx2	transcription factor LBX2	-2.12848	7.5126e-15
LOC103471928	tropomyosin alpha-3 chain	0.706096	0.0083275
LOC103471964	glycoprotein endo-alpha-1,2-mannosidase-like protein	1.0615	8.61146e-07
LOC103471988	delta-type opioid receptor-like	3.15984	1.09831e-24
LOC103472002	SH3 domain-binding glutamic acid-rich-like protein 3	0.706008	1.52413e-06
fam135b	protein FAM135B	1.1787	2.81174e-07
LOC103472036	CB1 cannabinoid receptor-interacting protein 1-like	0.852047	0.00330485
LOC103472046	MARCKS-related protein-like	0.637117	9.63187e-05
ube2ql1	ubiquitin-conjugating enzyme E2Q-like protein 1	1.32725	0.00257793
LOC103472071	adenylate cyclase type 2-like	1.65922	9.85091e-23
LOC103472075	growth factor receptor-bound protein 10-like	0.534676	0.00393182
LOC103472088	trafficking kinesin-binding protein 1-like	0.953016	0.00781106
LOC103472130	transcription factor HIVEP3-like	-1.67873	0.00189315
col9a2	collagen alpha-2(IX) chain	-6.12165	2.66217e-201
LOC103472180	non-syndromic hearing impairment protein 5-like	1.08918	2.5891e-15
colq	acetylcholinesterase collagenic tail peptide	-1.91436	8.71994e-06
gpnmb	transmembrane glycoprotein NMB	2.87475	7.16707e-19
dlx5	homeobox protein DLX-5	0.686143	4.61618e-06
tfpi2	tissue factor pathway inhibitor 2	0.526847	0.0022451
cdk6	cyclin-dependent kinase 6	0.668177	2.44641e-05
matn1	cartilage matrix protein	-9.88677	2.897e-247
kcnq4	potassium voltage-gated channel subfamily KQT member 4	-0.535915	0.00866754
LOC103472368	brain and acute leukemia cytoplasmic protein-like	2.63854	1.13241e-09
LOC103472379	protein lifeguard 1-like	0.56941	0.00109976
tpd52	tumor protein D52	1.15874	4.81668e-13
LOC103472449	polyadenylate-binding protein 1	0.681257	0.000308286
LOC103472454	cathepsin L1-like	1.25117	2.62192e-09
trps1	zinc finger transcription factor Trps1	-0.544747	0.00447701
LOC103472524	neurocan core protein-like	-2.76293	1.03421e-11
LOC103472587	gastrula zinc finger protein XlCGF57.1-like	0.656641	0.000221338
LOC103472624	zymogen granule membrane protein 16-like	0.551953	0.00072506
LOC103472703	protein S100-A13-like	0.517069	0.00350685
LOC103472705	protein S100-A1-like	-0.670465	0.00688315
LOC103472775	E3 ubiquitin-protein ligase TRIM21-like	0.800261	0.00901115
LOC103472796	ectonucleotide pyrophosphatase/phosphodiesterase family member 2-like	-1.17263	1.58649e-07
LOC103472823	ATPase family AAA domain-containing protein 2-like	-1.92981	5.55293e-06
LOC103472829	brevican core protein-like	-2.74281	3.80546e-12
LOC103472830	Ig kappa-b4 chain C region-like	-1.02324	0.00743426
LOC103472835	triosephosphate isomerase	0.677135	0.00488472
LOC103472845	chloride channel protein 1-like	-1.17251	0.00290633
LOC103472854	tetratricopeptide repeat protein 39B-like	2.38355	6.61163e-13
psip1	PC4 and SFRS1-interacting protein	0.676509	0.00843252
clg11h9orf91	transmembrane protein C9orf91 homolog	0.764266	7.82763e-05
LOC103472908	prostate stem cell antigen-like	2.4124	6.52357e-14
LOC103472916	N(G),N(G)-dimethylarginine dimethylaminohydrolase 2	0.927468	0.00190139
LOC103472947	collagen alpha-1(V) chain-like	-1.54853	3.05781e-16
LOC103472951	tubulin beta chain-like	0.894246	5.41725e-05
lypla2	acyl-protein thioesterase 2	0.813447	1.10721e-08
LOC103473024	fibrous sheath CABYR-binding protein-like	-2.59593	1.55024e-10
LOC103473140	V-type proton ATPase subunit B, brain isoform	-1.56112	0.000465008
acads	short-chain specific acyl-CoA dehydrogenase, mitochondrial	0.716032	0.00412683
LOC103473191	substance-P receptor-like	1.14152	9.85624e-06
scarb1	scavenger receptor class B member 1	0.716373	9.37454e-06
LOC103473231	voltage-dependent anion-selective channel protein 2-like	0.699293	0.00273687
pde8b	high affinity cAMP-specific and IBMX-insensitive 3',5'-cyclic phosphodiesterase 8B	0.998316	3.56042e-08
lhfpl2	lipoma HMGIC fusion partner-like 2 protein	1.20391	9.34577e-12
cmya5	cardiomyopathy-associated protein 5	-1.05612	0.00294505
LOC103473319	zinc finger protein 703-like	0.740731	8.17161e-05
ankra2	ankyrin repeat family A protein 2	-0.582842	0.00401926
map1b	microtubule-associated protein 1B	-1.55131	1.84547e-05
LOC103473467	BDNF/NT-3 growth factors receptor-like	-1.7414	8.40099e-05
slc45a2	membrane-associated transporter protein	1.64116	2.90006e-09
LOC103473505	collagen alpha-1(XXVII) chain B-like	-0.586092	0.00679135
LOC103473557	anthrax toxin receptor 2-like	0.823022	4.22766e-06
LOC103473625	POU domain, class 3, transcription factor 3-B	-1.74038	0.00330966
LOC103473645	programmed cell death 1 ligand 1	1.02828	0.00137323
LOC103473659	coiled-coil domain-containing protein 80-like	0.460512	0.00701677
LOC103473675	cytosolic purine 5'-nucleotidase-like	-1.7757	2.87904e-12
LOC103473681	tripartite motif-containing protein 44-like	-2.12329	8.04765e-06
mlana	melanoma antigen recognized by T-cells 1	0.780865	0.000408002
rgs3	regulator of G-protein signaling 3	0.863365	8.66857e-07
plppr1	phospholipid phosphatase-related protein type 1	1.39534	0.00574905
LOC103473925	ras-related protein Rab-27B-like	1.6328	2.0466e-12
LOC103473957	syntaxin-binding protein 1	-2.97189	1.55692e-19
LOC103473962	glutamate receptor ionotropic, NMDA 1	-1.04821	0.00976438
phf24	PHD finger protein 24	3.16502	9.91878e-35
vldlr	very low-density lipoprotein receptor	0.66119	0.000526813
LOC103474126	uncharacterized protein LOC103474126	-1.31431	1.7945e-17
LOC103474142	dehydrogenase/reductase SDR family member 11-like	0.601894	0.000600234
LOC103474215	synaptotagmin-like protein 2	1.37211	3.68221e-12
LOC103474387	Down syndrome cell adhesion molecule homolog	-1.34104	0.00172171
ptx3	pentraxin-related protein PTX3	-1.14581	1.02786e-11
LOC103474430	multiple epidermal growth factor-like domains protein 6	-0.953613	0.00629696
dner	delta and Notch-like epidermal growth factor-related receptor	-1.51722	1.22823e-07
LOC103474479	calmodulin-regulated spectrin-associated protein 3-like	1.10323	0.00460641
LOC103474483	vascular endothelial growth factor C-like	1.01683	4.01218e-10
folh1b	putative N-acetylated-alpha-linked acidic dipeptidase	1.99461	1.22719e-36
nox4	NADPH oxidase 4	0.752796	0.00028951
rab38	ras-related protein Rab-38	1.16383	7.11253e-09
LOC103474526	solute carrier organic anion transporter family member 1C1-like	1.10057	0.00015262
scarf1	scavenger receptor class F member 1	1.77348	5.80212e-09
LOC103474544	arsenite methyltransferase-like	0.570619	0.00270814
dock10	dedicator of cytokinesis protein 10	-0.470397	0.00342815
ap2s1	AP-2 complex subunit sigma	0.558848	0.000366413
LOC103474654	tetratricopeptide repeat protein 9A-like	-1.60551	7.77625e-05
ppm1l	protein phosphatase 1L	0.479845	0.00958792
igsf10	immunoglobulin superfamily member 10	-0.81902	7.2751e-06
LOC103474700	arylacetamide deacetylase-like	-0.594148	0.0025871
mbnl1	muscleblind-like protein 1	-0.962594	0.000122443
LOC103474752	ras-related protein Rab-9A-like	1.82184	1.10208e-17
fam118b	protein FAM118B	0.571107	0.00943736
LOC103474793	von Willebrand factor A domain-containing protein 7-like	-1.29293	0.00401678
slc6a4	sodium-dependent serotonin transporter	-2.54053	8.7768e-08
LOC103474835	complement C1q-like protein 4	-1.33119	0.000105824
LOC103474836	complement C1q-like protein 2	-1.25819	0.00060335
LOC103474843	TRPM8 channel-associated factor homolog	-1.83889	8.50598e-16
LOC103474854	DNA ligase 1	-2.9116	1.37993e-10
meis3	homeobox protein Meis3	1.48454	4.03963e-05
itm2c	integral membrane protein 2C	0.645045	2.9702e-05
fam131a	protein FAM131A	-2.9593	2.6675e-07
acsl3	long-chain-fatty-acid--CoA ligase 3	2.22617	5.90164e-29
slc25a36	solute carrier family 25 member 36	1.05152	3.33071e-07
pln	cardiac phospholamban	1.60943	1.09959e-12
rbp2	retinol-binding protein 2	-1.71284	0.000129064
mab21l1	protein mab-21-like 1	-4.06716	4.49398e-20
LOC103474980	FRAS1-related extracellular matrix protein 2-like	-1.02463	3.49226e-09
fbxo40	F-box only protein 40	1.28699	0.00134943
kcnk6	potassium channel subfamily K member 6	1.36353	5.78332e-16
ryr1	ryanodine receptor 1	-1.22046	0.00958792
fnip1	folliculin-interacting protein 1	0.557043	0.000503665
mcf2l	guanine nucleotide exchange factor DBS	0.67374	0.00412652
LOC103475390	ras-related protein Rab-38-like	3.20477	4.52844e-70
LOC103475397	solute carrier family 22 member 4-like	-1.84508	0.00820513
cfap54	cilia- and flagella-associated protein 54	-2.87168	1.22908e-05
LOC103475463	melanoma-derived growth regulatory protein	-7.28139	2.14373e-34
LOC103475512	fibrinogen-like protein 1	1.6575	1.77695e-15
LOC103475527	ras-related protein Rab-38-like	1.63895	4.42168e-08
LOC103475607	ras-related protein Rab-34-like	2.12653	6.56991e-38
LOC103475673	beta-2 adrenergic receptor-like	-0.83822	2.87685e-06
LOC103475696	actin filament-associated protein 1-like 1	0.916172	1.97055e-06
LOC103475709	androgen receptor-like	0.74891	2.92909e-05
LOC103475764	short transient receptor potential channel 2-like	1.82437	2.3854e-38
LOC103475775	sodium/potassium-transporting ATPase subunit beta-2	-1.67235	8.89135e-05
slc12a9	solute carrier family 12 member 9	0.638779	2.92988e-05
LOC103475815	CUB and sushi domain-containing protein 1-like	3.06339	4.03612e-12
dcx	neuronal migration protein doublecortin	-1.0749	0.00736749
LOC103475873	protocadherin alpha-C2-like	-1.32903	0.00135065
LOC103475896	endonuclease domain-containing 1 protein-like	-1.16086	0.0054646
LOC103475913	uncharacterized protein LOC103475913	-0.845053	0.000959556
LOC103475915	purine nucleoside phosphorylase-like	0.79959	0.000632452
rin1	ras and Rab interactor 1	1.37791	0.000627377
nat8l	N-acetylaspartate synthetase	-1.71347	9.21951e-05
wnt11	protein Wnt-11	0.737036	0.000682478
LOC103476145	serpin H1-like	0.478682	0.00845775
LOC103476180	homeobox protein engrailed-1-B-like	1.37231	2.01494e-15
LOC103476206	sodium/calcium exchanger 1-like	-1.39521	0.0037774
LOC103476213	potassium channel subfamily K member 4-like	1.53213	0.000682675
LOC103476218	protein turtle homolog B-like	-0.69068	0.00611421
fez1	fasciculation and elongation protein zeta-1	-1.43448	6.47611e-07
gatsl2	GATS-like protein 2	1.06177	7.44689e-14
elmod1	ELMO domain-containing protein 1	-2.58065	8.90401e-06
LOC103476339	alpha-1A adrenergic receptor-like	1.61149	3.95168e-06
six2	homeobox protein SIX2	-1.18195	0.00730166
LOC103476431	potassium voltage-gated channel subfamily H member 1-like	-1.98862	3.51018e-05
LOC103476442	monocarboxylate transporter 12-B	-0.92427	4.85763e-05
slc8a1	sodium/calcium exchanger 1	1.17608	2.81677e-11
arhgef33	rho guanine nucleotide exchange factor 33	1.13257	8.59879e-08
LOC103476466	potassium voltage-gated channel subfamily KQT member 4-like	-1.60084	1.63915e-05
LOC103476520	solute carrier family 2, facilitated glucose transporter member 5-like	2.76304	2.6754e-26
six3	homeobox protein SIX3	-1.59126	1.55603e-16
LOC103476647	transmembrane protein 41A-A-like	-1.34468	0.000497956
LOC103476687	equilibrative nucleoside transporter 1-like	0.638664	0.00114113
gart	trifunctional purine biosynthetic protein adenosine-3	0.981459	2.40379e-12
LOC103476751	carbohydrate sulfotransferase 15-like	-0.999306	0.00127572
LOC103476762	uncharacterized protein LOC103476762	1.67722	1.27695e-08
LOC103476779	VPS10 domain-containing receptor SorCS3-like	1.28946	3.03735e-05
LOC103476808	GTP-binding protein 2-like	-0.803444	0.00128498
unc80	protein unc-80 homolog	-2.28373	2.07651e-05
LOC103476842	acyl-CoA desaturase	1.32099	4.93229e-08
LOC103476853	RPE-retinal G protein-coupled receptor-like	1.26848	6.39756e-12
mark1	serine/threonine-protein kinase MARK1	0.765747	7.88029e-07
pgam1	phosphoglycerate mutase 1	0.857813	5.70542e-05
hpse2	inactive heparanase-2	-1.94826	2.30179e-14
hps1	Hermansky-Pudlak syndrome 1 protein	1.04995	3.32523e-09
hps6	Hermansky-Pudlak syndrome 6 protein	1.11042	2.3418e-07
LOC103476946	FERM and PDZ domain-containing protein 2	-1.41269	0.0022451
col21a1	collagen alpha-1(XXI) chain	-0.539895	0.00143424
cars2	probable cysteine--tRNA ligase, mitochondrial	0.595606	0.00176978
col19a1	collagen alpha-1(XIX) chain	-1.03593	0.000645499
ret	proto-oncogene tyrosine-protein kinase receptor Ret	-1.14184	0.00821147
LOC103477144	poly(rC)-binding protein 3-like	1.74559	1.26898e-24
ikzf1	DNA-binding protein Ikaros	-0.602005	0.00368511
slc29a3	equilibrative nucleoside transporter 3	0.865424	8.96537e-05
LOC103477211	calpain-1 catalytic subunit	-0.824985	0.00857679
sun2	SUN domain-containing protein 2	0.636122	0.000303586
nkx6-2	homeobox protein Nkx-6.2	2.15626	0.000758891
LOC103477351	vertebrate ancient opsin-like	0.840369	0.00901115
LOC103477363	cytochrome P450 26C1	0.770629	0.000359439
LOC103477490	uncharacterized protein LOC103477490	-1.18517	5.06796e-07
LOC103477507	collagen alpha-3(VI) chain-like	-1.09196	2.67659e-13
LOC103477530	ras-related and estrogen-regulated growth inhibitor-like protein	2.31705	4.825e-43
LOC103477566	uncharacterized protein LOC103477566	1.99613	3.36323e-05
sh3bp5	SH3 domain-binding protein 5	0.717865	0.00011614
LOC103477639	leucine-rich repeat and immunoglobulin-like domain-containing nogo receptor-interacting protein 1	-2.08567	0.000511276
cspg5	chondroitin sulfate proteoglycan 5	0.659708	2.22489e-05
sostdc1	sclerostin domain-containing protein 1	-1.36533	1.92851e-07
meox2	homeobox protein MOX-2	-0.962699	0.000600723
agmo	alkylglycerol monooxygenase	3.3831	1.32429e-68
etv1	ETS translocation variant 1	-1.52098	7.08426e-06
LOC103477711	zinc finger protein 385D-like	0.552506	0.00258857
LOC103477735	zona pellucida sperm-binding protein 3-like	2.42557	9.95557e-17
LOC103477736	prostate stem cell antigen-like	2.77337	1.865e-23
usf2	upstream stimulatory factor 2	0.514297	0.00108237
LOC103477846	uncharacterized protein LOC103477846	-2.05857	1.33018e-05
apoc1	apolipoprotein C-I	-2.60914	0.00297526
LOC103477886	B-cell receptor CD22-like	-1.70488	5.71488e-07
LOC103477958	zinc-binding protein A33-like	0.785814	0.00653438
LOC103477972	kelch-like protein 9	-0.463526	0.0071972
LOC103477979	3 beta-hydroxysteroid dehydrogenase/Delta 5-->4-isomerase-like	1.53721	2.92941e-05
clcn1	chloride channel protein 1	-1.09073	0.000943809
gstk1	glutathione S-transferase kappa 1	0.602865	0.00144416
LOC103478028	early activation antigen CD69	-0.958323	0.00408867
cacng6	voltage-dependent calcium channel gamma-6 subunit	-0.959825	0.00833495
LOC103478102	urotensin-2 receptor-like	-1.79362	4.6378e-15
LOC103478109	pyruvate kinase PKLR-like	-0.619575	0.000159072
LOC103478128	acyl-CoA-binding protein-like	0.921844	3.14295e-05
LOC103478175	protein S100-A6-like	1.29504	3.25282e-11
LOC103478201	protein spire homolog 1	0.73927	0.00715172
klhl32	kelch-like protein 32	0.921074	0.000237214
snap91	clathrin coat assembly protein AP180	-2.05721	5.56048e-05
rnf17	RING finger protein 17	1.65786	9.3366e-09
tpbg	trophoblast glycoprotein	0.598331	0.00128498
mroh1	maestro heat-like repeat-containing protein family member 1	0.559048	0.00108893
col14a1	collagen alpha-1(XIV) chain	-2.93409	1.40937e-17
limd1	LIM domain-containing protein 1	0.495349	0.00698231
LOC103478449	phosphatase and actin regulator 4B-like	0.611871	0.000682675
LOC103478506	TBC1 domain family member 15-like	0.718932	6.24781e-05
hspb6	heat shock protein beta-6	1.04454	2.60471e-05
kirrel2	kin of IRRE-like protein 2	0.681003	0.0016812
LOC103478533	uncharacterized protein LOC103478533	1.39443	2.67521e-07
LOC103478582	uncharacterized protein LOC103478582	-1.05225	0.0083275
clg16h8orf88	uncharacterized protein C8orf88 homolog	1.00989	0.0070261
tmem245	transmembrane protein 245	0.460508	0.0097453
nfatc1	nuclear factor of activated T-cells, cytoplasmic 1	-0.943954	0.00256985
LOC103478721	dual specificity protein kinase CLK2-like	-0.966966	0.0083275
LOC103478736	cellular retinoic acid-binding protein 2-like	1.71698	5.94505e-18
neurod1	neurogenic differentiation factor 1	-8.07818	9.14752e-26
LOC103478864	protein-cysteine N-palmitoyltransferase HHAT-like protein	-1.12558	0.00854883
LOC103478926	cysteine-rich secretory protein LCCL domain-containing 1-like	-4.54461	7.2091e-34
LOC103478941	endothelin B receptor-like	1.24385	5.80839e-10
LOC103478986	phospholipid phosphatase 6-like	1.82584	0.000103273
LOC103478991	angiopoietin-related protein 1-like	-1.06176	0.00121287
scp2	non-specific lipid-transfer protein	1.07436	9.24493e-11
LOC103479012	membrane protein FAM159B-like	2.46681	9.07029e-38
LOC103479030	discoidin domain-containing receptor 2-like	1.64609	1.4602e-12
LOC103479036	regulator of G-protein signaling 21	-1.3617	0.000152521
LOC103479062	ephrin type-B receptor 3-like	1.02153	0.00135065
LOC103479065	major facilitator superfamily domain-containing protein 8-like	2.35569	3.12722e-25
LOC103479091	B-cell lymphoma 6 protein homolog	0.700793	3.57988e-05
atp1b3	sodium/potassium-transporting ATPase subunit beta-3	-1.30516	0.000260815
gtf2b	transcription initiation factor IIB	0.448619	0.00936587
LOC103479190	leukocyte cell-derived chemotaxin 1-like	-3.17974	1.42865e-21
LOC103479226	carbonic anhydrase-like	-1.80294	4.79883e-14
LOC103479265	C-C motif chemokine 20	-0.882732	0.00055206
LOC103479283	receptor-type tyrosine-protein phosphatase S-like	-1.0204	4.58114e-05
LOC103479288	microtubule-associated protein 4-like	-1.36681	4.61618e-06
LOC103479324	cytoplasmic dynein 1 intermediate chain 2-like	0.503563	0.0019689
LOC103479352	neurocan core protein-like	-1.7532	0.000197152
LOC103479361	fibronectin type III domain-containing protein 7-like	-1.23441	5.49656e-05
LOC103479385	voltage-gated potassium channel subunit beta-1-like	1.63042	4.24041e-06
LOC103479393	dehydrogenase/reductase SDR family member 12-like	0.678488	0.00368511
LOC103479406	fibroblast growth factor 12	1.37403	8.97906e-05
LOC103479412	T-cell acute lymphocytic leukemia protein 1	-1.61979	4.2071e-09
LOC103479445	uncharacterized protein LOC103479445	0.8321	3.1334e-05
LOC103479485	acyl-coenzyme A thioesterase 3-like	1.30238	0.000105824
LOC103479503	kin of IRRE-like protein 1	0.837799	0.00866754
LOC103479585	hypoxanthine-guanine phosphoribosyltransferase-like	0.597368	0.000446716
clg17h2orf82	uncharacterized protein C2orf82 homolog	-5.5047	2.64038e-57
LOC103479603	uncharacterized protein LOC103479603	0.747683	0.000464512
LOC103479609	kinesin-like protein KIF1A	-0.664893	0.00843091
LOC103479652	forkhead box C1-A-like	-2.67507	2.83032e-11
myl3	myosin light chain 3	2.2295	6.48808e-11
ptprm	receptor-type tyrosine-protein phosphatase mu	0.759266	5.6349e-06
LOC103479802	apolipoprotein D-like	2.92886	2.3452e-15
LOC103479807	atypical chemokine receptor 4-like	0.906836	2.60471e-05
LOC103479810	uncharacterized protein LOC103479810	-1.68191	4.1496e-11
LOC103479850	von Willebrand factor C domain-containing protein 2-like	-0.779302	0.00200748
LOC103479860	afadin- and alpha-actinin-binding protein-like	0.638734	0.000393754
kiaa1211l	uncharacterized protein KIAA1211-like homolog	1.63134	2.44593e-07
LOC103479911	poly(U)-specific endoribonuclease-C-like	0.551723	0.0090057
LOC103479930	inosine-uridine preferring nucleoside hydrolase-like	0.709451	1.29641e-05
mfsd9	major facilitator superfamily domain-containing protein 9	1.02162	1.35597e-06
fam134b	reticulophagy receptor FAM134B	0.939168	0.00262944
LOC103480095	uncharacterized protein LOC103480095	-1.75921	4.46778e-05
mllt3	protein AF-9	1.07193	0.00149415
alpk1	alpha-protein kinase 1	1.37129	6.57293e-06
LOC103480195	disintegrin and metalloproteinase domain-containing protein 19-like	0.532886	0.0044553
LOC103480228	C-type mannose receptor 2-like	-1.24076	0.00172213
LOC103480242	CD276 antigen-like	4.19107	8.37888e-20
LOC103480259	rho GTPase-activating protein 6-like	0.743857	2.07274e-06
LOC103480354	vang-like protein 2	1.58665	6.6014e-13
LOC103480388	ras-related protein Rab-38-like	1.71109	1.23333e-15
LOC103480522	uncharacterized protein LOC103480522	-0.618783	0.00604288
tmem88	transmembrane protein 88	1.40013	1.52794e-06
LOC103480606	circularly permutated Ras protein 1-like	-0.851412	0.00459998
elavl2	ELAV-like protein 2	-3.83089	1.0374e-11
tyrp1	5,6-dihydroxyindole-2-carboxylic acid oxidase	-0.747379	9.1339e-05
ptprd	receptor-type tyrosine-protein phosphatase delta	-0.557124	0.00139726
tmem179b	transmembrane protein 179B	1.01618	2.45299e-11
ppp2r5b	serine/threonine-protein phosphatase 2A 56 kDa regulatory subunit beta isoform	0.799827	4.35747e-05
LOC103480953	F-box only protein 41-like	1.608	2.57907e-07
tbc1d24	TBC1 domain family member 24	1.27149	4.84704e-05
tmem130	transmembrane protein 130	2.67573	2.71538e-64
wfdc1	WAP four-disulfide core domain protein 1	0.999106	2.24489e-07
LOC103481175	dual specificity tyrosine-phosphorylation-regulated kinase 4	-1.35892	8.55836e-05
slc25a18	mitochondrial glutamate carrier 2	-0.539991	0.00936152
LOC103481193	solute carrier family 23 member 1-like	2.06944	2.07319e-20
hipk2	homeodomain-interacting protein kinase 2	-0.911017	0.00339961
LOC103481208	neuritin-like protein	-1.51401	0.000390306
LOC103481221	myosin-binding protein C, fast-type-like	-1.34951	0.000850103
LOC103481224	stonustoxin subunit beta-like	1.80067	2.70553e-14
LOC103481271	probable phosphatase phospho1	-1.28232	0.0016202
LOC103481326	zinc finger protein 385B-like	1.22971	0.00619708
LOC103481349	pancreatic secretory granule membrane major glycoprotein GP2-like	-1.29768	0.00135066
LOC103481357	target of Nesh-SH3-like	-0.482701	0.00356909
LOC103481362	myosin regulatory light chain 2, skeletal muscle isoform-like	0.961447	0.000639494
LOC103481405	BCL-6 corepressor-like	0.593113	0.0004065
xdh	xanthine dehydrogenase/oxidase	1.47552	0.00067471
LOC103481546	GTP cyclohydrolase 1-like	3.30244	3.57049e-41
LOC103481564	uncharacterized protein LOC103481564	1.16436	3.82238e-08
fads6	fatty acid desaturase 6	-1.36496	0.000336027
LOC103481615	corticotropin-releasing factor receptor 1-like	0.730407	0.0010016
kif19	kinesin-like protein KIF19	-1.46877	0.00218521
ttyh2	protein tweety homolog 2	1.09804	7.37692e-06
LOC103481676	redox-regulatory protein FAM213A	0.794998	2.39559e-06
LOC103481680	sodium channel protein type 4 subunit alpha A-like	-1.14865	0.00857737
LOC103481684	plexin domain-containing protein 1-like	0.623371	0.000343657
tbx21	T-box transcription factor TBX21	-0.744941	0.00401611
prr15l	proline-rich protein 15-like protein	-1.05465	0.00198519
rgcc	regulator of cell cycle RGCC	-0.602667	0.000768197
LOC103481741	nuclear distribution protein nudE-like 1-B	0.82096	0.00423944
litaf	lipopolysaccharide-induced tumor necrosis factor-alpha factor	2.66077	1.41264e-20
kcnma1	calcium-activated potassium channel subunit alpha-1	0.881991	1.15555e-05
LOC103481829	transmembrane protein 150A-like	1.75881	0.000943809
pts	6-pyruvoyl tetrahydrobiopterin synthase	0.912972	3.58309e-08
LOC103481937	ADP-ribosylation factor-binding protein GGA2-like	1.42955	2.33484e-15
LOC103481968	transmembrane protein 235-like	2.18069	7.63327e-10
faap100	Fanconi anemia core complex-associated protein 100	1.05552	6.02202e-05
csdc2	cold shock domain-containing protein C2	0.875688	0.00926206
chadl	chondroadherin-like protein	-4.60877	3.85849e-25
LOC103482020	retinol-binding protein 3-like	2.58493	8.89308e-10
frmpd2	FERM and PDZ domain-containing protein 2	3.73635	5.92971e-13
LOC103482039	transcription factor Sox-9-A-like	-1.48369	5.93949e-19
LOC103482047	transcription factor SOX-8-like	1.70532	7.76349e-08
tnfrsf13b	tumor necrosis factor receptor superfamily member 13B	-1.54798	0.000194842
ryr2	ryanodine receptor 2	-1.25002	0.000446716
LOC103482157	homeobox protein Dlx4b-like	-1.59181	1.70733e-23
tdrkh	tudor and KH domain-containing protein	0.58182	0.00216885
arhgef4	rho guanine nucleotide exchange factor 4	-1.08146	0.00209672
adarb2	double-stranded RNA-specific editase B2	1.26507	0.00404801
col11a1	collagen alpha-1(XI) chain	-3.2306	4.82414e-62
LOC103482295	crystallin J1B-like	-1.47555	5.1033e-07
mmp16	matrix metalloproteinase-16	0.78419	1.74734e-05
kif5b	kinesin-1 heavy chain	0.758042	9.63187e-05
LOC103482356	contactin-associated protein-like 5	-1.43721	5.35992e-05
insig2	insulin-induced gene 2 protein	0.4629	0.00412841
LOC108165778	retinal cone rhodopsin-sensitive cGMP 3',5'-cyclic phosphodiesterase subunit gamma-like	1.16544	1.52413e-06
LOC108165849	putative transmembrane protein INAFM2	0.875468	0.000134326
LOC108166264	collagen alpha-1(XXIV) chain-like	-0.794052	0.0011991
LOC108166378	transient receptor potential cation channel subfamily M member 1-like	1.63136	1.02675e-19
LOC108166424	arf-GAP with coiled-coil, ANK repeat and PH domain-containing protein 2-like	0.69975	0.00238435
LOC108166487	myosin heavy chain, fast skeletal muscle-like	-1.37963	0.00134203
LOC108166504	uncharacterized protein LOC108166504	1.25883	0.000178534
LOC108166607	V-type proton ATPase subunit e 2-like	0.604715	0.000138513
cd3e	T-cell surface glycoprotein CD3 epsilon chain	-0.992139	0.00983522
LOC108166932	spectrin beta chain, non-erythrocytic 1-like	0.68384	2.6634e-05
LOC108166991	sushi repeat-containing protein SRPX-like	-0.601245	0.00849349
LOC108167030	sperm acrosome membrane-associated protein 4-like	1.09711	0.0016063
LOC108167110	stress response protein nst1-like	1.22306	7.71924e-08
otos	otospiralin	-6.11694	1.18284e-55
LOC103460589	S-arrestin-like	-5.9121	1.09937e-57
LOC103481553	neurexin-1a-like	-5.30874	5.56223e-26
LOC103479600	serotransferrin-like	-4.94426	3.71896e-05
rho	rhodopsin	-4.78427	1.62268e-40
LOC103481534	synuclein-like	-4.6252	3.92812e-31
sh3gl2	endophilin-A1	-4.47318	2.99074e-22
LOC103475745	ependymin-1-like	-4.11289	2.92502e-15
hpx	hemopexin	-4.04925	0.00652625
LOC103479394	secretogranin-2-like	-4.01049	1.70733e-23
LOC103478544	tenascin-like	-3.91393	2.65465e-57
LOC103468387	complexin-1-like	-3.52686	4.86609e-10
LOC103462565	fibulin-7-like	-3.23071	2.57792e-15
nrxn1	neurexin-1	-3.08268	2.19911e-15
LOC103467719	synaptophysin	-3.0431	3.97946e-14
bglap	osteocalcin	-2.93752	1.36021e-07
LOC103481825	neurotrypsin-like	-2.5706	3.58309e-08
LOC103478294	telethonin-like	-2.44707	3.02199e-07
syt1	synaptotagmin-1	-2.21748	5.65767e-09
LOC103472836	gamma-enolase	-2.16945	2.05868e-10
sln	sarcolipin	-2.1167	3.05081e-05
LOC103468121	myosin-7-like	-2.0128	4.57564e-10
stx1b	syntaxin-1B	-1.90359	1.96836e-05
fmn2	formin-2	-1.90027	0.000419152
LOC103460242	synaptophysin-like	-1.89416	7.56059e-07
LOC103469607	tenascin-like	-1.83619	2.71473e-15
sync	syncoilin	-1.80748	0.000480422
LOC103475568	neurobeachin-like	-1.78042	6.68738e-05
sybu	syntabulin	-1.77635	0.000214669
LOC103473032	lamin-A-like	-1.66713	4.49091e-05
LOC103465443	hemicentin-2-like	-1.59854	9.8302e-05
cd248	endosialin	-1.52535	0.000249171
cplx2	complexin-2	-1.52455	0.000396981
scg3	secretogranin-3	-1.49849	1.5946e-09
LOC103462684	neuroplastin-like	-1.49788	0.00128753
LOC103462425	synaptotagmin-7-like	-1.49369	0.00554335
add2	beta-adducin	-1.48863	1.71461e-07
meltf	melanotransferrin	-1.47878	1.78979e-05
LOC103467654	synaptotagmin-2-like	-1.46775	0.000285502
LOC103460405	dynamin-1-like	-1.463	0.000559163
LOC103473146	dematin-like	-1.44332	0.000796976
chga	chromogranin-A	-1.43996	1.24894e-05
LOC103459205	keratocan	-1.42898	1.04505e-05
LOC103474834	cerebellin-2-like	-1.42886	0.000225643
LOC103481232	liprin-alpha-3-like	-1.39605	0.00170047
LOC103466224	calretinin-like	-1.37447	3.14872e-10
LOC103460935	ladderlectin-like	-1.3664	9.80258e-05
fzd9	frizzled-9	-1.34673	5.49656e-05
myo3a	myosin-IIIa	-1.20975	0.000110611
LOC103464131	claudin-19-like	-1.20304	0.00155134
synpo	synaptopodin	-1.11649	0.00137679
myoz3	myozenin-3	-1.0633	0.000201294
LOC103473934	trichohyalin-like	-1.05641	0.00205424
aromatase	aromatase	-1.03344	0.00258824
LOC103457725	R-spondin-3-like	-1.03154	0.00115401
LOC103475726	reticulon-2-like	-1.0209	0.0085837
LOC103458986	neurexin-3	-1.00388	0.000168375
LOC103477503	copine-4-like	-1.00272	5.97514e-05
LOC103457264	dicentracin-like	-0.910503	0.00675277
mme	neprilysin	-0.905021	0.00425933
hmcn2	hemicentin-2	-0.899743	0.00589501
LOC103475620	claudin-4-like	-0.870131	0.00941473
tenm4	teneurin-4	-0.854025	0.0031237
clstn3	calsyntenin-3	-0.831699	0.00591339
LOC103478984	dynamin-3-like	-0.822412	0.00325487
LOC103478395	secretagogin-like	-0.798079	0.000267374
LOC103471857	prominin-1-A	-0.719091	0.00242214
fzd8	frizzled-8	-0.719057	0.00353099
LOC103460933	ladderlectin-like	-0.609082	0.00729409
vit	vitrin	-0.605579	0.000673809
LOC103465508	plexin-B1-like	-0.595638	0.00157467
LOC103470979	teneurin-1-like	-0.588733	0.00736749
srpx	srpx	-0.574156	0.0024784
LOC103477509	semaphorin-4A-like	-0.533931	0.00206571
stab1	stabilin-1	-0.485054	0.00374941
avil	advillin	-0.478942	0.00440858
spg21	maspardin	0.438524	0.00854883
LOC103474976	spartin-like	0.444374	0.00582228
kalrn	kalirin	0.482485	0.00502457
optn	optineurin	0.509295	0.00261527
LOC103471164	protocadherin-20-like	0.51051	0.00202583
grem2	gremlin-2	0.518724	0.00215208
coro2b	coronin-2B	0.519641	0.00321281
stx8	syntaxin-8	0.568441	0.000680215
prkce	prkce	0.586017	0.000671062
cfl1	cofilin-1	0.601229	0.000525746
tns1	tensin-1	0.604347	0.00798589
sort1	sortilin	0.606299	0.00288956
LOC103482296	endophilin-B1-like	0.616039	7.95438e-05
LOC103471240	spondin-2-like	0.631193	0.00193386
sdc3	syndecan-3	0.657554	0.000588522
tnxb	tnxb	0.679452	0.00328374
sema4c	semaphorin-4C	0.687318	0.000321257
LOC103472976	flotillin-1-like	0.688037	0.00908589
LOC103464867	lumican-like	0.693198	0.000189464
sema6b	semaphorin-6B	0.694189	0.00592717
LOC103475981	NEDD8	0.695834	0.000109789
LOC103478790	dysbindin-A-like	0.717605	6.55051e-07
LOC103464161	protocadherin-10-like	0.742521	0.000829457
sost	sclerostin	0.763918	3.35793e-07
LOC103476717	alpha-actinin-2	0.775104	0.00202951
LOC103464311	R-spondin-2-like	0.778387	1.33018e-05
emilin3	EMILIN-3	0.786518	0.000664289
noct	nocturnin	0.789301	1.67292e-05
gyg2	glycogenin-2	0.805711	0.00265237
bfsp2	phakinin	0.819289	7.1765e-06
LOC103470274	smoothelin-like	0.844265	1.87733e-06
LOC103457174	endothelin-2-like	0.873464	0.00400256
LOC103459137	liprin-beta-1-like	0.880288	4.31925e-08
LOC103467310	testican-3	0.895971	1.17896e-08
LOC103468044	tetraspanin-2-like	0.897154	1.21928e-08
LOC103459424	calsequestrin-2-like	0.900905	0.000664289
LOC103458483	nesprin-1-like	0.90794	0.000768197
LOC103465395	contactin-4-like	0.91775	0.00229855
eda	ectodysplasin-A	0.951763	9.25635e-06
LOC103479338	myosin-7-like	0.952853	0.00210792
LOC103469219	cytohesin-3-like	0.98667	3.81417e-12
LOC103473350	fructose-1,6-bisphosphatase 1-like	-2.01752	0.00210327
LOC103466121	myozenin-2-like	1.07646	1.41359e-06
LOC103469141	cytoglobin-1-like	1.10656	3.68221e-12
LOC103461450	nesprin-1-like	1.1761	7.00638e-09
ppfia2	liprin-alpha-2	1.19189	4.00139e-08
LOC103473740	coronin-1C-like	1.2505	5.52483e-11
LOC103462246	neural-cadherin-like	1.31641	0.000413069
LOC103465721	rhombotin-1-like	1.3523	1.46858e-08
LOC108166259	cortexin-1-like	1.38972	0.00117582
LOC103473767	melanopsin-B-like	1.42136	6.48113e-08
pcdh15	protocadherin-15	1.42887	0.000145077
LOC103476721	formin-2-like	1.43645	3.61046e-13
LOC103477778	myomesin-3	1.4371	1.85131e-06
LOC103476708	SPARC-like	1.48461	4.30515e-17
ppat	amidophosphoribosyltransferase	1.49084	1.62366e-25
dixdc1	dixin	1.51184	2.95975e-26
LOC103481063	melanophilin-like	1.61142	5.93557e-24
LOC103470325	polyubiquitin-like	1.62397	0.00028951
LOC103479335	myosin-6-like	1.65417	4.5596e-06
syngr1	synaptogyrin-1	1.6668	3.30008e-20
tmem159	promethin	1.70313	1.07364e-20
LOC103481172	tetraspanin-7-like	1.70937	1.85715e-18
LOC103458370	ensconsin-like	1.74468	7.9019e-29
LOC103464481	bestrophin-2	1.77749	1.74664e-17
glrx	glutaredoxin-1	1.79495	6.52599e-15
LOC103461939	melanophilin-like	1.88075	2.79092e-09
LOC103472692	ictacalcin-like	1.90624	1.04426e-05
eno2	gamma-enolase	1.95765	0.00023832
LOC103469428	melanoregulin-like	1.97759	2.67535e-32
tmem55a	type 2 phosphatidylinositol 4,5-bisphosphate 4-phosphatase	0.488627	0.00441916
LOC103474388	beta-secretase 2	1.06129	8.42245e-11
gpc2	glypican-2	2.01916	9.11574e-10
LOC103479291	myosin-7-like	2.02041	2.38356e-06
layn	layilin	2.04439	3.44114e-05
prdx6	peroxiredoxin-6	2.12752	1.90625e-29
fscn2	fascin-2	2.12967	1.38198e-06
adm2	ADM2	2.13638	1.15124e-07
LOC103479272	semaphorin-6B-like	2.19356	5.52304e-10
LOC103469025	synaptogyrin-1-like	2.20429	6.55065e-26
LOC103477535	perilipin-2-like	2.23793	7.61548e-13
LOC103460482	melanoregulin-like	2.28413	1.36629e-06
LOC103457880	galectin-3-like	2.37178	0.00750553
bscl2	seipin	2.47443	1.87599e-23
tspan10	tetraspanin-10	2.51597	7.15481e-16
LOC103482310	myosin-6	2.63392	1.32096e-07
vtn	vitronectin	2.6439	3.72475e-11
LOC103465589	alpha-enolase-like	2.70789	1.11921e-39
pde1b	calcium/calmodulin-dependent 3',5'-cyclic nucleotide phosphodiesterase 1B	0.615885	0.00258857
LOC103467345	glycoprotein-N-acetylgalactosamine 3-beta-galactosyltransferase 1-A-like	1.11317	0.00249189
slc4a1	band 3 anion transport protein	-1.49044	1.38262e-05
LOC103476133	galactosylgalactosylxylosylprotein 3-beta-glucuronosyltransferase 1-like	1.03392	9.59836e-07
LOC103479174	cAMP-specific 3',5'-cyclic phosphodiesterase 4C-like	0.596429	0.00342815
plcb2	1-phosphatidylinositol 4,5-bisphosphate phosphodiesterase beta-2	-0.992926	4.49437e-08
pi4k2a	phosphatidylinositol 4-kinase type 2-alpha	1.05333	4.14395e-12
prg4	proteoglycan 4	-2.53224	1.96214e-09
LOC103469341	1-phosphatidylinositol 4,5-bisphosphate phosphodiesterase delta-3-A-like	-0.781412	7.25329e-05
LOC103470419	phosphatidylinositol 4-phosphate 5-kinase type-1 beta-like	0.698728	7.95173e-05
LOC103480175	ependymin-like	4.78492	5.83551e-77
tph1	tryptophan 5-hydroxylase 1	-6.3118	1.22244e-56
LOC103473719	gamma-glutamyltransferase 5-like	0.564094	0.00792658
tm6sf2	transmembrane 6 superfamily member 2	-1.37474	0.00920184
LOC103467751	alpha-1,6-mannosylglycoprotein 6-beta-N-acetylglucosaminyltransferase B-like	1.46669	0.000627377
LOC103475319	somatostatin-2-like	6.87837	1.2851e-40
LOC103465496	cytosolic 10-formyltetrahydrofolate dehydrogenase	-1.11996	3.21242e-05
bco1	beta,beta-carotene 15,15'-dioxygenase	-0.722626	0.00215208
