# Supplementary material for: Genetic basis of orange spot formation in the guppy (Poecilia reticulata)
Source: BMC Ecol Evol. 2021 Nov 25;21:211. doi: 10.1186/s12862-021-01942-2 (PMC8613973; doi:10.1186/s12862-021-01942-2)
Supplement: Supplementary file 4 — Additional file 4. List of DEGs detected by stage comparison. Upregulation and downregulation of genes in stages 2 and 3 compared to stage 1 are presented as positive and negative logFC (logFC stage2, logFC stage3) values, respectively. [file 12862_2021_1942_MOESM4_ESM.xlsx]

## Sheet: stage
Gene name	Product	logFC stage2	logFC stage 3	FDR
LOC103456513	axin-1-like	1.04478	-0.122094	2.4083e-06
LOC103456519	glucose-6-phosphate exchanger SLC37A1	0.106145	0.706347	0.00566292
amer2	APC membrane recruitment protein 2	0.461904	-0.841333	6.87855e-05
LOC103456521	beta-1,4-galactosyltransferase 1-like	0.539203	1.21949	0.00379651
bdh1	3-hydroxybutyrate dehydrogenase, type 1	-0.923706	-0.736927	0.00110562
ccdc58	coiled-coil domain containing 58	-0.898766	-1.18084	0.00152252
LOC103456600	uncharacterized LOC103456600	-1.65284	-1.24086	0.00016894
pde7a	phosphodiesterase 7A	-0.0146333	1.05622	0.000792436
abhd10	abhydrolase domain containing 10	-0.624504	-0.92071	0.00088591
boc	BOC cell adhesion associated, oncogene regulated	-0.352807	-1.27766	5.67003e-05
xkr9	XK related 9	-0.109143	1.39182	0.000625214
LOC103456685	collagen alpha-1(XVIII) chain-like	-0.909458	-1.69417	1.21134e-05
LOC103456693	cadherin-10-like	-1.36627	-1.99356	0.0063173
tuba4a	tubulin alpha 4a	-0.383276	0.87793	2.71941e-05
LOC103456719	neutral cholesterol ester hydrolase 1-like	1.43391	0.876437	0.000147964
LOC103456728	vegetative cell wall protein gp1-like	-0.702848	1.18961	0.00396006
LOC103456732	uncharacterized LOC103456732	-0.486344	-1.47277	0.00138465
LOC103456753	sterol 26-hydroxylase, mitochondrial-like	0.359457	1.04802	0.00054726
LOC103456761	apolipoprotein D-like	0.28339	1.7942	0.00240023
prtfdc1	phosphoribosyl transferase domain containing 1	2.80881	1.68949	3.39769e-09
apbb1ip	amyloid beta precursor protein binding family B member 1 interacting protein	0.609606	1.10277	0.00205513
cdk13	cyclin dependent kinase 13	0.218456	0.703933	0.00877089
LOC103456794	mediator of RNA polymerase II transcription subunit 1-like	-1.5199	-1.77766	0.00139601
LOC103456797	TNFAIP3-interacting protein 3-like	-2.65569	0.838928	5.84334e-06
LOC103456801	ADP-ribosyl cyclase/cyclic ADP-ribose hydrolase 1-like	1.72383	1.50388	0.000204544
smarcd3	SWI/SNF related, matrix associated, actin dependent regulator of chromatin, subfamily d, member 3	-0.742894	-1.09468	0.000641247
LOC103456840	protein FAM49B	-0.133976	0.774205	0.0011769
myc	v-myc avian myelocytomatosis viral oncogene homolog	-0.898211	-0.66773	0.00483481
LOC103456856	charged multivesicular body protein 5	-0.0542595	0.613008	0.00948998
lpin2	lipin 2	0.26739	0.857106	0.00483273
chmp4c	charged multivesicular body protein 4C	0.372555	0.985164	0.0018039
LOC103456883	GTPase IMAP family member 4-like	-0.0524587	0.6791	0.00574151
otud1	OTU deubiquitinase 1	-1.88273	-0.247682	0.00208733
LOC103456936	uncharacterized LOC103456936	-1.08389	-1.85283	2.38255e-06
lrrc31	leucine rich repeat containing 31	1.03881	1.65103	2.76334e-05
cldn11	claudin 11	-1.05256	-1.77722	1.68125e-07
LOC103457043	cytochrome c oxidase subunit 7A2, mitochondrial-like	-0.946282	-1.26794	0.000499766
ppp4r4	protein phosphatase 4, regulatory subunit 4	-1.04361	-0.796257	0.00619242
LOC103457071	fer-1-like protein 6	1.29774	1.87195	3.27409e-06
atf3	activating transcription factor 3	-1.70353	0.497738	0.000784594
LOC103457105	growth hormone receptor-like	1.03237	0.660655	0.00411464
cdc42bpb	CDC42 binding protein kinase beta	0.764297	0.949744	0.00231995
LOC103457124	kunitz-type protease inhibitor 1-like	0.22555	0.744944	0.00759914
LOC103457142	C-C chemokine receptor type 6-like	0.512505	1.35754	0.000862068
LOC103457154	zinc finger protein GLI2-like	-1.09805	-1.81071	0.000198424
LOC103457159	Krueppel-like factor 11	-0.468429	-1.85043	0.00102698
LOC103457173	protein NLRC3-like	1.61971	-0.770263	9.94556e-06
LOC103457182	galectin-8-like	0.495834	1.14501	0.00860337
vash2	vasohibin 2	0.672913	-0.680903	0.00182295
LOC103457210	proline-rich nuclear receptor coactivator 1-like	0.0752377	0.91275	0.00316015
mfsd6	major facilitator superfamily domain containing 6 like	-0.0852231	1.71983	1.46897e-07
igf2r	insulin like growth factor 2 receptor	0.756331	0.635025	0.00679854
ptrhd1	peptidyl-tRNA hydrolase domain containing 1	-0.506972	-0.913707	0.00158648
LOC103457267	sterile alpha motif domain-containing protein 12-like	0.0787267	0.824622	0.00300199
scara5	scavenger receptor class A member 5	-0.925618	-1.37628	0.000495212
LOC103457275	DNA (cytosine-5)-methyltransferase 3A-like	-0.147267	-1.1969	0.00231544
LOC103457293	adhesion G-protein coupled receptor G5-like	0.838423	1.07758	0.00226269
scara3	scavenger receptor class A member 3	-0.657378	-1.04798	0.00235363
mab21l2	mab-21 like 2	-1.40342	-1.82562	0.000417207
LOC103457311	cell adhesion molecule 2-like	-0.690706	-1.31569	0.00514065
LOC103457340	formin-like	1.27237	0.853736	0.00161432
LOC103457341	muscarinic acetylcholine receptor M5-like	0.672505	1.2252	0.00205212
susd6	sushi domain containing 6	-0.0328708	1.23366	0.000425039
cnr1	cannabinoid receptor 1 (brain)	-0.828495	-1.01031	0.00617095
LOC103457375	cytosolic 5'-nucleotidase 1A-like	-0.175748	1.18047	6.57316e-07
dusp10	dual specificity phosphatase 10	-0.808608	-1.10926	0.00472416
ezr	ezrin	0.713377	1.73549	7.15019e-08
slc30a1	solute carrier family 30 member 1	-0.407855	0.752077	0.000262079
LOC103457434	apolipoprotein B-100-like	0.171979	1.74544	0.00680955
LOC103457438	syndecan-2-like	0.395616	1.06333	0.00148878
sh3d19	SH3 domain containing 19	0.926621	1.54123	9.09089e-06
LOC103457447	apolipoprotein B-100-like	3.91541	5.10688	0.00196705
LOC103457454	reticulon-4-interacting protein 1 homolog, mitochondrial-like	-0.758339	-0.635704	0.00638642
sod2	superoxide dismutase 2, mitochondrial	-0.953486	-0.791524	0.00364581
fndc1	fibronectin type III domain containing 1	-0.825832	-1.35992	7.7703e-05
LOC103457494	protein NLRC3-like	0.323585	1.51778	0.00044143
LOC103457508	plakophilin-4-like	-0.850754	-1.39654	9.15694e-06
LOC103457509	nesprin-1-like	-0.0846018	-0.660436	0.00676957
LOC103457511	A-kinase anchor protein 12-like	1.26419	1.17449	0.00198211
LOC103457516	syntaxin-11-like	0.22069	1.90881	4.67215e-11
mthfd1l	methylenetetrahydrofolate dehydrogenase, cyclohydrolase and formyltetrahydrofolate synthetase 1	1.86633	1.06827	5.7864e-05
rab32	RAB32, member RAS oncogene family	1.03098	1.06279	0.000372283
adgb	androglobin	2.03604	1.39441	0.00219035
LOC103457533	four and a half LIM domains protein 2-like	3.66277	3.20685	7.17654e-18
LOC103457569	DBH-like monooxygenase protein 2 homolog	0.977659	1.44818	0.0031135
zeb2	zinc finger E-box binding homeobox 2	-0.26614	-0.910478	0.00107801
LOC103457597	jun dimerization protein 2-like	-2.29123	0.577059	0.000118799
LOC103457606	protein-tyrosine kinase 2-beta-like	0.573959	0.94415	0.00028517
sox7	SRY-box 7	-1.35689	-0.921949	0.00623615
LOC103457636	ryanodine receptor 3-like	-0.0566188	-1.15258	0.0037604
lama2	laminin subunit alpha 2	-0.397432	-0.907285	0.00961
LOC103457647	collagen alpha-2(I) chain-like	-1.51258	-1.71544	0.0065531
pde7b	phosphodiesterase 7B	0.625096	0.947496	0.00613684
map7	microtubule associated protein 7	0.618813	0.85114	0.00473753
itsn2	intersectin 2	1.1438	0.809974	0.0011121
LOC103457703	CSC1-like protein 1	0.383482	1.06771	0.00544718
LOC103457717	serine protease 23-like	-1.77127	-2.33249	0.00290156
LOC103457721	elongation of very long chain fatty acids protein 4-like	2.27138	2.27798	0.000110634
tpd52l1	tumor protein D52	1.56982	1.13969	4.20791e-07
LOC103457734	uncharacterized LOC103457734	-1.64979	-1.33247	2.80303e-05
LOC103457740	EH domain-containing protein 3	-0.52545	-1.17464	0.00844982
LOC103457748	adhesion G protein-coupled receptor F5-like	0.520702	1.45159	0.00844654
LOC103457750	adhesion G protein-coupled receptor F5-like	0.680898	1.00068	0.00963791
LOC103457757	alpha-1,6-mannosyl-glycoprotein 2-beta-N-acetylglucosaminyltransferase-like	0.292156	0.709925	0.00376988
disp1	dispatched RND transporter family member 1	-0.504393	-0.857785	0.00473753
paqr8	progestin and adipoQ receptor family member 8	0.961335	1.56154	0.00796802
LOC103457775	EMILIN-1-like	-0.86465	-1.42803	2.50876e-07
LOC103457790	tudor domain-containing protein 6-like	4.3005	0.134728	1.50252e-05
LOC103457796	alpha-1-antitrypsin homolog	1.50186	3.05921	0.00979246
tshr	thyroid stimulating hormone receptor	-1.3818	-2.06793	0.00537212
LOC103457821	serine palmitoyltransferase 2-like	0.288502	1.20269	0.000824526
fkbp1b	FK506 binding protein 1B	-1.02438	-1.6521	1.98781e-07
fermt1	fermitin family member 1	0.702873	0.931834	0.000765239
bmp2	bone morphogenetic protein 2	-0.853134	-0.752092	0.00647816
plcb4	phospholipase C beta 4	0.834518	1.4414	6.82293e-07
sh3yl1	SH3 and SYLF domain containing 1	0.244405	1.15629	0.000172685
LOC103457893	methylmalonate-semialdehyde dehydrogenase [acylating], mitochondrial-like	-0.774358	-0.999047	0.000561367
LOC103457904	ADP-ribosylation factor 6	-0.120539	1.11446	5.42825e-06
fkbp3	FK506 binding protein 3	-0.600286	-0.853981	0.00128244
mgat2	mannosyl (alpha-1,6-)-glycoprotein beta-1,2-N-acetylglucosaminyltransferase	-0.23578	-0.849238	0.00307614
LOC103457920	thyroxine 5-deiodinase-like	0.822882	2.18138	2.6867e-11
vps18	VPS18, CORVET/HOPS core subunit	0.380196	-0.392172	0.00976626
clg21h6orf58	chromosome LG21 open reading frame, human C6orf58	2.40605	3.73594	0.00571491
cdc42bpa	CDC42 binding protein kinase alpha	0.828967	0.755242	0.00610608
LOC103457969	methylmalonyl-CoA mutase, mitochondrial-like	-0.688022	-0.684306	0.00849508
fbxw7	F-box and WD repeat domain containing 7	0.476934	1.11927	0.000271824
gja1	gap junction protein alpha 1	1.1186	0.350874	0.00116846
LOC103458002	tyrosine-protein kinase FRK	-0.0150063	2.52712	4.89469e-15
marcks	MARCKS like 1	-0.689442	-1.44792	7.31108e-06
traf3ip2	TRAF3 interacting protein 2	0.275872	0.991894	0.000111855
zc3h12d	zinc finger CCCH-type containing 12D	-0.979663	1.22109	1.05008e-12
tnfrsf21	tumor necrosis factor receptor superfamily member 21	1.77597	1.50421	1.65839e-06
LOC103458063	adhesion G protein-coupled receptor F5-like	1.46057	2.06206	0.00677469
nubpl	nucleotide binding protein like	-0.803629	-1.14373	0.000702849
adam23	ADAM metallopeptidase domain 23	0.951853	0.954705	0.00341873
cfl2	cofilin 2	-0.499826	-0.899488	0.00798501
tnfaip2	TNF alpha induced protein 2	-0.853285	-1.34898	4.16951e-08
LOC103458152	neuroblast differentiation-associated protein AHNAK-like	3.45367	2.77929	1.1727e-25
LOC103458160	fibroblast growth factor receptor 3	0.830653	0.642992	0.004386
ky	kynurenine aminotransferase 3	1.01066	0.83739	0.00462829
LOC103458169	cytochrome c-b	-0.235812	1.25658	1.62787e-07
mrps26	mitochondrial ribosomal protein S26	-0.848841	-0.965087	3.91905e-05
ube2d3	ubiquitin conjugating enzyme E2 D3	-0.158658	0.860305	0.000523748
hoxd3	homeobox D3	-0.458842	-1.50196	4.521e-06
hoxd4	homeobox D4	-0.320648	-1.67393	0.000771364
LOC103458231	solute carrier family 2, facilitated glucose transporter member 1-like	-2.36251	-1.02568	0.00618046
arg2	arginase 2	-0.194167	1.11616	0.00544718
LOC103458237	homeobox protein Hox-D9a	-0.637323	-1.38992	0.000608553
plek2	pleckstrin 2	-0.110892	1.4334	1.23664e-05
hoxd10	homeobox D10	-0.592209	-1.7751	8.95835e-05
hoxd11	homeobox D11	-0.664413	-1.63056	2.37606e-05
mipol1	mirror-image polydactyly 1	-0.848757	-1.18494	0.00010547
LOC103458267	lysyl oxidase homolog 3	-1.22433	-1.85868	9.12847e-07
LOC103458268	homeobox protein Hox-D12a	-1.28417	-1.70123	3.69465e-05
kiaa1715	KIAA1715 ortholog	-0.99361	-1.00053	0.00729418
tp53i3	tumor protein p53 inducible protein 3	-0.75165	-1.21674	3.39224e-05
LOC103458343	uncharacterized LOC103458343	0.867547	1.16612	0.0034562
LOC103458351	sex comb on midleg-like protein 4	-1.06058	-1.74074	0.00781561
sp9	Sp9 transcription factor	0.393811	-0.66547	0.00679811
LOC103458363	A-kinase anchor protein 12-like	3.70481	4.07144	1.4074e-38
LOC103458370	ensconsin-like	1.45689	1.50879	0.000164417
dnmt3a	DNA (cytosine-5-)-methyltransferase 3 alpha	-0.103903	-0.864528	0.0039533
stard9	StAR related lipid transfer domain containing 9	-0.68555	-1.19754	4.67672e-05
LOC103458402	spectrin beta chain, non-erythrocytic 1-like	-0.653201	-1.38286	0.00220565
snap23	synaptosome associated protein 23	0.151741	0.755202	0.00154283
LOC103458410	claudin-11-like	-1.01284	-1.143	0.000268857
LOC103458416	TRAF2 and NCK-interacting protein kinase-like	1.03598	1.49734	0.000171188
LOC103458418	growth hormone secretagogue receptor type 1-like	2.75244	0.886986	0.000619846
pccb	propionyl-CoA carboxylase beta subunit	-0.832156	-0.944522	0.000288107
LOC103458450	interleukin-6 receptor subunit beta-like	0.640478	0.730568	0.00798925
plpp2	phospholipid phosphatase 2	0.203799	1.10083	8.08969e-05
LOC103458460	SLIT and NTRK-like protein 3	-0.941793	-1.31659	0.00864518
fbln5	fibulin 5	-0.771898	-1.20107	7.90497e-05
LOC103458483	nesprin-1-like	1.86872	1.57356	2.39951e-11
LOC103458505	glutathione-specific gamma-glutamylcyclotransferase 1-like	-0.758571	1.58395	0.00237141
LOC103458516	sodium/bile acid cotransporter-like	2.17885	1.91168	2.76334e-05
LOC103458520	calcium-binding mitochondrial carrier protein Aralar1	-1.56017	-1.59492	2.09581e-07
LOC103458527	formin-1-like	1.1106	0.642113	0.00341234
LOC103458530	actin, alpha cardiac	3.65506	-1.45062	2.39026e-06
LOC103458534	G-protein coupled receptor 126-like	1.00267	1.4968	0.00134174
LOC103458536	adhesion G-protein coupled receptor G2-like	1.21199	1.18904	5.58536e-06
cep170b	centrosomal protein 170B	0.277685	1.25472	1.09732e-06
spint1	serine peptidase inhibitor, Kunitz type 1	0.378328	1.1233	3.84373e-05
mthfd1	methylenetetrahydrofolate dehydrogenase (NADP+ dependent) 1-like	1.39561	0.62476	0.000278817
LOC103458584	interferon alpha-inducible protein 27-like protein 2A	0.960142	2.32513	2.84637e-05
dlgap2	DLG associated protein 2	-0.796242	-1.2498	0.00313623
col12a1	collagen type XII alpha 1 chain	-0.612609	-1.19167	0.000641247
LOC103458601	cell cycle control protein 50A	0.0813367	0.728883	0.00307992
sp5	Sp5 transcription factor	-1.11301	-2.27165	0.000170453
gale	UDP-galactose-4-epimerase	-0.0495679	1.4975	8.2919e-08
LOC103458626	gap junction beta-3 protein	-0.129448	0.775972	0.00478855
rsrp1	arginine and serine rich protein 1	-0.553459	-1.1227	0.00379035
marcksl1	myristoylated alanine rich protein kinase C substrate	-0.658831	-1.18471	0.000135474
kcnf1	potassium voltage-gated channel modifier subfamily F member 1	2.17944	1.94312	0.00446872
odc1	ornithine decarboxylase 1	-0.955012	1.01417	2.37537e-07
phgdh	phosphoglycerate dehydrogenase	1.19635	0.33624	0.00152252
LOC103458717	adhesion G-protein coupled receptor G2-like	0.9134	1.00637	0.00101703
alk	anaplastic lymphoma receptor tyrosine kinase	1.54758	1.29221	9.97417e-05
LOC103458730	sentrin-specific protease 2-like	-0.212703	0.624274	0.00132451
LOC103458734	pituitary tumor-transforming gene 1 protein-interacting protein-like	-0.116371	1.52245	2.01185e-09
LOC103458736	thrombospondin-type laminin G domain and EAR repeat-containing protein-like	-0.481678	1.25787	0.00294097
LOC103458743	myristoylated alanine-rich C-kinase substrate-like	-0.326139	-1.75743	1.47789e-07
lbh	limb bud and heart development	-0.135994	0.8361	0.00642815
sox11	SRY-box 11	0.0685567	-1.09508	0.00143823
LOC103458802	unconventional myosin-VI-like	0.651636	1.38621	0.00753769
LOC103458803	interphotoreceptor matrix proteoglycan 1	3.51905	4.38452	0.000766263
LOC103458810	zinc finger protein 292-like	-0.0576341	-0.943623	0.000363358
rlf	rearranged L-myc fusion	0.299041	-0.399482	0.00948987
ncmap	non-compact myelin associated protein	0.478741	1.25485	8.39844e-06
nipal3	NIPA like domain containing 3	-0.0126116	1.47558	6.89998e-09
grhl3	grainyhead like transcription factor 3	0.0206466	2.10106	2.42284e-07
ptafr	platelet activating factor receptor	-0.445391	1.06335	0.00734365
grhl1	grainyhead like transcription factor 1	0.426026	1.25524	0.00054934
itpka	inositol-trisphosphate 3-kinase A	0.457585	0.893384	0.00335829
pkdcc	protein kinase domain containing, cytoplasmic	-0.513219	-1.19026	5.24985e-05
degs2	delta(4)-desaturase, sphingolipid 2	0.605993	2.48828	7.28246e-17
LOC103458908	claudin-10-like	2.00894	1.4168	0.00927268
zfyve28	zinc finger FYVE-type containing 28	0.753222	0.81691	0.00489106
LOC103458922	sushi, von Willebrand factor type A, EGF and pentraxin domain-containing protein 1-like	1.69519	1.4661	9.70537e-08
enpep	glutamyl aminopeptidase	-0.90667	-1.6675	0.000645609
LOC103458952	disheveled-associated activator of morphogenesis 1-like	1.20966	1.96337	7.87312e-08
flrt2	fibronectin leucine rich transmembrane protein 2	-1.60908	-2.23274	2.67983e-06
mgst1	microsomal glutathione S-transferase 1	-0.748626	-0.626144	0.00678633
LOC103458988	LIM and calponin homology domains-containing protein 1-like	-0.671327	-1.09795	0.000247595
LOC103459037	protocadherin-8-like	-0.667143	1.24353	0.000383637
tgfb3	transforming growth factor beta 3	-0.700506	-1.20564	3.87599e-05
LOC103459088	arg8-vasotocin receptor-like	-0.47467	-1.51306	0.000582484
proser2	proline and serine rich 2	0.336442	2.14892	2.0056e-13
ndufb2	NADH:ubiquinone oxidoreductase subunit B2	-1.00224	-1.0538	0.000401387
kdm7a	lysine demethylase 7A	-0.1646	1.33122	0.000366982
ppfia2	PTPRF interacting protein alpha 2	1.25285	0.890468	0.00310374
myf5	myogenic factor 5	-1.25214	-2.88898	1.70215e-12
myf6	myogenic factor 6	-1.13919	-1.05384	0.000909621
ndufa12	NADH:ubiquinone oxidoreductase subunit A13	-1.02656	-0.752299	0.00302748
LOC103459162	apoptosis facilitator Bcl-2-like protein 14	-1.40574	0.788938	3.70837e-11
LOC103459164	G1/S-specific cyclin-D2-like	-0.309835	-0.815374	0.00597314
LOC103459168	adenosine deaminase CECR1-A-like	3.23189	3.01093	5.12562e-17
spic	Spi-C transcription factor	0.265466	1.13506	0.00638642
ikbip	IKBKB interacting protein	-0.507582	-1.16884	0.0038201
apaf1	apoptotic peptidase activating factor 1	0.22435	1.05132	0.000171764
LOC103459205	keratocan	-1.98816	-3.20341	2.58012e-09
lum	lumican	-1.17845	-1.87804	2.44242e-06
LOC103459210	decorin-like	-0.840464	-1.28577	0.000180392
LOC103459213	inosine-5'-monophosphate dehydrogenase 1b	0.975404	0.0770413	0.000160763
LOC103459220	leucine-rich repeat-containing protein 4-like	-1.0793	-2.83286	0.00106539
smo	smoothened, frizzled class receptor	-0.330824	-1.06454	0.00206061
ptpn12	protein tyrosine phosphatase, non-receptor type 12	0.833293	0.439521	0.00130297
LOC103459291	uncharacterized LOC103459291	-0.0238484	-0.896757	0.00948397
anos1	anosmin 1	-0.756463	-1.24252	0.000300349
LOC103459313	cylicin-1-like	0.417046	1.03598	0.00243519
LOC103459314	E3 ubiquitin-protein ligase TRIM39-like	1.57757	1.94322	0.000134762
LOC103459319	tetraspanin-8	0.50309	1.34793	7.64855e-07
rap1b	RAP1B, member of RAS oncogene family	0.368935	0.87427	0.00124363
LOC103459328	immunoglobulin superfamily member 3-like	0.256277	1.02606	0.000232352
LOC103459378	CD63 antigen-like	-1.29743	-1.05694	0.00292136
LOC103459420	uncharacterized LOC103459420	0.377377	1.6332	0.00010175
wasl	Wiskott-Aldrich syndrome like	0.58913	1.07656	2.13847e-05
LOC103459425	prosaposin receptor GPR37-like	0.31667	1.13879	0.00679811
pdzrn4	PDZ domain containing ring finger 4	-1.39374	-1.88751	0.0071325
tfec	transcription factor EC	1.74685	0.941123	8.81559e-06
ifrd1	interferon related developmental regulator 1	-0.217131	0.819163	0.000182016
LOC103459482	dynamin-1-like protein	-0.875786	-1.60122	4.69766e-09
LOC103459507	3-oxo-5-beta-steroid 4-dehydrogenase-like	3.43515	1.86987	0.00474947
il17rel	interleukin 17 receptor E like	-0.385685	1.15893	0.00629788
cerk	ceramide kinase	-0.103985	1.42728	4.92518e-06
ndufa5	NADH:ubiquinone oxidoreductase subunit A5	-0.807186	-0.726024	0.00766001
LOC103459581	caprin-2	-1.89748	-0.783972	0.00148115
slc26a5	solute carrier family 26 member 5	-0.42107	0.859703	4.21618e-06
nav3	neuron navigator 3	-0.38095	-1.08705	0.00088598
phlda1	pleckstrin homology like domain family A member 1	0.304612	-0.795344	0.00617103
LOC103459627	cAMP-regulated D2 protein-like	2.96537	2.05783	8.54553e-13
LOC103459645	sodium-coupled neutral amino acid transporter 2-like	0.303924	1.48635	0.000175575
LOC103459646	sodium-coupled neutral amino acid transporter 2-like	-0.867069	0.619496	0.00343882
LOC103459656	aryl hydrocarbon receptor nuclear translocator-like protein 2	-1.48684	-1.54496	6.75125e-06
pfkfb3	6-phosphofructo-2-kinase/fructose-2,6-biphosphatase 3	-0.356279	0.875722	0.000347622
LOC103459687	uncharacterized LOC103459687	0.756854	1.83056	1.88641e-06
timp3	TIMP metallopeptidase inhibitor 3	-0.959504	-0.896153	0.000452727
LOC103459697	fish-egg lectin-like	0.486607	2.28295	0.0016638
slc16a7	solute carrier family 16 member 7	0.858417	1.54876	3.18763e-06
lrig3	leucine rich repeats and immunoglobulin like domains 3	-0.27338	-1.04052	0.000565949
atp23	ATP23 metallopeptidase and ATP synthase assembly factor homolog (S. cerevisiae)	-0.615022	-0.735013	0.00768287
LOC103459709	sorting and assembly machinery component 50 homolog A-like	-0.936874	-1.18922	0.000204544
cecr6	cat eye syndrome chromosome region, candidate 6	-0.193267	1.09335	0.00472459
il17ra	interleukin 17 receptor A	-0.112185	1.23053	4.25038e-06
LOC103459742	beta-2-microglobulin-like	0.311432	1.00896	0.00379661
atp5c1	ATP synthase, H+ transporting, mitochondrial F1 complex, gamma polypeptide 1	-0.879551	-0.93626	0.00475538
LOC103459783	ubiquitin-conjugating enzyme E2 A	-0.650135	0.68858	7.46972e-05
LOC103459797	parathyroid hormone-related protein-like	-1.34932	-1.99508	2.89448e-06
ndufb7	NADH:ubiquinone oxidoreductase subunit B7	-0.928319	-0.83831	0.00577979
cystm1	cysteine rich transmembrane module containing 1	1.73322	2.80357	3.93487e-09
LOC103459894	A disintegrin and metalloproteinase with thrombospondin motifs 2-like	-0.581289	-1.38291	0.000673055
ndufa2	NADH:ubiquinone oxidoreductase subunit A2	-0.920581	-0.91841	0.00388332
LOC103459902	platelet-derived growth factor receptor beta-like	-0.727118	-1.13395	0.00151006
luzp1	leucine zipper protein 1	0.635096	1.41988	7.65777e-06
LOC103459948	cell cycle control protein 50B	0.312023	0.840032	0.0034489
pgk1	phosphoglycerate kinase 1	-0.657516	-1.03472	0.00819553
tcf7	transcription factor 7 (T-cell specific, HMG-box)	-0.646838	-1.2107	0.000782994
triap1	TP53 regulated inhibitor of apoptosis 1	-0.280189	-0.900969	0.00511608
LOC103460068	leucine-rich repeat and fibronectin type III domain-containing protein 1-like protein	-0.708456	-0.972001	0.00511054
LOC103460119	annexin A2-like	-0.726427	-1.66542	0.00202147
LOC103460129	death-associated protein kinase 3-like	-0.795271	-1.61178	0.0038201
LOC103460130	SH2 domain-containing protein 7-like	0.251459	1.74801	0.00172986
LOC103460178	anterior gradient protein 3-like	-0.0781784	1.75623	1.88641e-06
LOC103460201	nuclear factor 7, brain-like	0.0111728	-1.03106	0.00948998
LOC103460238	suppressor of tumorigenicity 14 protein-like	0.752036	1.32881	1.31588e-05
lap3	leucine aminopeptidase 3	-0.916605	-0.820617	0.00716575
LOC103460250	lysozyme C-like	-1.00211	-1.27758	0.002604
LOC103460256	methyl-CpG-binding domain protein 2-like	0.449733	1.32293	4.72191e-06
LOC103460259	leukemia inhibitory factor receptor-like	0.601994	1.0356	0.00334679
LOC103460299	cysteinyl leukotriene receptor 2-like	0.34715	0.956318	0.00945577
LOC103460344	epiplakin-like	1.28838	0.622904	1.00806e-05
LOC103460348	cat eye syndrome critical region protein 5-like	2.57216	1.94114	2.84132e-08
LOC103460356	ral GTPase-activating protein subunit beta-like	1.60513	1.28608	0.00439873
LOC103460371	cytochrome c1, heme protein, mitochondrial	-0.858256	-0.963291	0.00321527
tmem177	transmembrane protein 177	-0.974094	-0.759611	0.00549862
LOC103460389	myosin light chain 4-like	-0.426287	-2.07354	0.00876786
LOC103460457	uncharacterized LOC103460457	1.03893	2.08328	8.62985e-05
adhfe1	alcohol dehydrogenase, iron containing 1	-1.0407	-1.06615	0.000250487
LOC103460482	melanoregulin-like	3.33305	3.08975	6.59365e-10
LOC103460484	dynein heavy chain 17, axonemal-like	3.27081	0.105887	0.00058316
fev	FEV, ETS transcription factor	0.806129	1.60885	0.0038719
slc6a8	solute carrier family 6 member 8	-0.938873	-1.25537	0.000127742
LOC103460521	plexin A3-like	-0.484545	-1.00986	0.000519078
LOC103460524	alcohol dehydrogenase 1	-1.11797	-1.51191	1.50252e-05
LOC103460526	uncharacterized LOC103460526	2.24157	1.3606	0.00114751
LOC103460536	FAST kinase domain-containing protein 3, mitochondrial-like	-1.31467	-1.42668	0.00510703
kazald1	Kazal type serine peptidase inhibitor domain 1	-0.634214	-1.65703	0.0024548
LOC103460588	collagen alpha-1(X) chain-like	1.0967	2.10998	0.000792436
vasn	vasorin	-0.078568	-0.920762	0.000395467
cpe	cytoplasmic polyadenylation element binding protein 2	-0.680881	-0.761364	0.00647816
LOC103460612	inhibin beta B chain-like	0.556758	-0.830792	0.000169608
col6a3	collagen type VI alpha 3 chain	-0.515622	-1.29208	0.00132483
LOC103460619	transcriptional regulator Myc-like	-2.0349	0.690363	1.88641e-06
LOC103460663	isthmin-2-like	-0.970219	-1.39411	0.000431548
LOC103460695	uncharacterized LOC103460695	1.04518	1.5601	4.67846e-05
LOC103460714	protein FAM83G-like	0.549271	1.08794	0.000324166
LOC103460760	microfibril-associated glycoprotein 4-like	0.972502	1.64998	0.00110537
atp8b1	ATPase phospholipid transporting 8B1	0.0659651	1.1209	0.000641247
LOC103460767	nuclear factor 7, ovary-like	1.16016	0.377665	0.00344676
LOC103460781	nuclear factor 7, ovary-like	0.520038	-0.887226	0.00792218
LOC103460802	ladderlectin-like	1.37975	1.68064	0.00656899
LOC103460811	GTPase IMAP family member 4-like	-1.34518	-1.74355	0.0060809
LOC103460831	beta-enolase-like	-0.730118	-1.23147	0.0002728
LOC103460883	nuclear GTPase SLIP-GC-like	0.675016	1.03568	0.00122983
LOC103460884	nuclear GTPase SLIP-GC-like	0.913793	1.46446	0.00534094
mafb	MAF bZIP transcription factor B	-0.524002	-1.57447	2.83429e-06
LOC103460898	NACHT, LRR and PYD domains-containing protein 4-like	0.893881	1.09367	0.00744069
LOC103460912	H-2 class I histocompatibility antigen, Q9 alpha chain-like	1.77989	1.63233	0.0031127
LOC103460933	ladderlectin-like	1.68965	2.70198	4.50365e-08
LOC103460934	butyrophilin subfamily 1 member A1-like	-0.165741	1.93958	1.12117e-05
LOC103460945	mesothelin-like protein	1.0095	1.60102	0.000265296
LOC103460955	sodium-coupled neutral amino acid transporter 2-like	-0.492268	0.747604	0.00418228
LOC103460961	integrin beta-4-like	1.06516	1.337	1.28446e-05
znf521	zinc finger protein 521	-0.448579	-0.903359	0.0075071
LOC103460997	C-type lectin domain family 4 member E-like	-1.1052	-2.02964	0.00272423
LOC103460998	dimethylaniline monooxygenase [N-oxide-forming] 5-like	-0.300932	-1.21352	0.00264471
LOC103461003	atherin-like	-0.030629	-0.987805	0.00117722
LOC103461019	calpain-5-like	-0.0242236	0.905562	0.00879908
LOC103461092	tyrosine-protein kinase STYK1-like	0.364411	0.900589	0.00686326
LOC103461097	nidogen-1-like	-0.634959	-1.09171	0.000427627
got2	glutamic-oxaloacetic transaminase 2	-0.916367	-0.789217	0.00839873
LOC103461117	glucose-6-phosphate isomerase-like	-2.02165	-2.48379	0.00987677
slitrk6	SLIT and NTRK like family member 6	0.590828	0.736206	0.00844778
LOC103461181	laminin subunit alpha-3-like	0.873124	1.58827	1.8935e-05
LOC103461264	zinc finger E-box-binding homeobox 2-like	-0.271949	-0.847291	0.00224326
LOC103461378	myosin heavy chain, fast skeletal muscle-like	-0.322958	-1.35669	0.000355636
chmp2b	charged multivesicular body protein 2B	0.0205137	1.35866	9.21747e-10
LOC103461447	heat shock 70 kDa protein 12A-like	0.836304	-3.0085	0.000234361
LOC103461450	nesprin-1-like	1.59252	1.59366	7.94742e-09
LOC103461506	gap junction beta-4 protein-like	0.453971	1.97829	5.90839e-11
slc12a8	solute carrier family 12 member 8	0.461871	1.4167	0.0059285
LOC103461533	myosin light chain 1, skeletal muscle isoform	-0.77345	-1.83244	1.98889e-07
LOC103461544	GTPase IMAP family member 4-like	2.15697	0.65585	0.00163113
LOC103461554	DNA-binding protein RFX2-like	-1.13529	1.76792	5.24026e-07
LOC103461564	uncharacterized LOC103461564	5.38555	4.03177	0.000282444
ikzf2	IKAROS family zinc finger 2	0.896281	0.331656	0.00922858
LOC103461609	interferon regulatory factor 6-like	0.0120142	1.7136	1.87697e-07
LOC103461637	cell surface glycoprotein 1-like	0.287022	1.21006	1.51153e-05
LOC103461640	matrix-remodeling-associated protein 5-like	-0.466691	-1.55921	1.9243e-05
dapl1	death associated protein like 1	-0.762054	-0.939978	0.00886756
cobll1	cordon-bleu WH2 repeat protein like 1	0.541412	0.852371	0.00945805
galnt3	polypeptide N-acetylgalactosaminyltransferase 3	0.169555	1.48321	6.37167e-11
LOC103461714	uncharacterized LOC103461714	4.9467	4.4227	2.1139e-06
LOC103461721	cytochrome P450 4V2	3.11719	3.06545	0.00862092
LOC103461731	histone deacetylase 4	-0.82251	1.10953	3.73679e-06
sorbs2	sorbin and SH3 domain containing 2	-0.479609	-1.06152	0.00357337
LOC103461786	interferon alpha/beta receptor 1b-like	0.0921334	0.759987	0.00124697
LOC103461787	interleukin-10 receptor subunit beta-like	0.0761232	0.963027	0.00378087
LOC103461789	interferon alpha/beta receptor 2-like	0.0258615	1.61293	0.00486107
LOC103461828	V-set domain-containing T-cell activation inhibitor 1-like	7.82052	6.5744	4.28425e-05
mylk	myosin light chain kinase	-0.908676	-0.50567	0.00534094
LOC103461836	poly [ADP-ribose] polymerase 4-like	0.821889	0.630724	0.00730353
LOC103461837	uncharacterized LOC103461837	0.436732	1.06632	0.00316544
ddt	D-dopachrome tautomerase	-0.817078	-0.915037	0.00592561
LOC103461870	collagen alpha-2(V) chain-like	-0.445465	-1.37882	0.00113877
gulp1	GULP, engulfment adaptor PTB domain containing 1	-0.81545	-1.18811	0.000394526
LOC103461911	tyrosine-protein kinase SRK3	0.930057	1.17615	4.15609e-05
LOC103461925	protein-tyrosine kinase 6	0.310628	1.54767	4.75056e-06
LOC103461939	melanophilin-like	1.77548	1.80188	9.17838e-05
LOC103461940	collagen alpha-3(VI) chain-like	-0.369898	-1.49492	0.000114794
LOC103461942	ATP synthase F(0) complex subunit C3, mitochondrial-like	-1.08488	-1.02917	0.000553336
LOC103461944	ADP-ribosylation factor-like protein 6	0.0351536	1.11993	0.000853238
mrpl16	mitochondrial ribosomal protein L1	-0.808593	-0.867587	0.00327802
LOC103462009	protein tweety homolog 3-like	0.104382	-0.845748	0.0084159
atic	5-aminoimidazole-4-carboxamide ribonucleotide formyltransferase/IMP cyclohydrolase	1.76648	0.652333	3.28035e-06
LOC103462019	immunoglobulin-like domain-containing receptor 1	0.0910048	2.04149	6.27269e-22
ppef1	protein phosphatase with EF-hand domain 1	2.74708	2.22296	5.17966e-07
homer2	homer scaffolding protein 2	0.614127	0.866279	0.00260881
gatm	glycine amidinotransferase	-1.49873	-2.22712	0.00527055
gldn	gliomedin	-0.91718	-0.935786	0.000351101
rnf128	ring finger protein 128, E3 ubiquitin protein ligase	0.0718742	0.994567	0.000127211
shc4	SHC adaptor protein 4	1.74338	2.61457	0.0025478
secisbp2l	SECIS binding protein 2 like	0.158121	1.12687	5.67598e-07
LOC103462087	NAD(P) transhydrogenase, mitochondrial-like	-1.00767	-1.19834	0.00305958
LOC103462100	mothers against decapentaplegic homolog 6-like	0.558372	-0.472141	0.00494143
LOC103462114	breast cancer anti-estrogen resistance protein 3	0.485771	0.896854	0.00160274
paqr5	progestin and adipoQ receptor family member 5	1.48917	1.53014	0.000135016
coro2b	coronin 2B	-0.564824	-1.15063	4.20715e-05
itga11	integrin subunit alpha 11	-0.748363	-1.13358	0.00374098
LOC103462124	relaxin-3 receptor 1-like	-0.82615	-1.97745	0.000437391
adamts7	ADAM metallopeptidase with thrombospondin type 1 motif 7	-0.387806	-1.60113	7.41269e-05
LOC103462136	secretory carrier-associated membrane protein 2-like	0.403003	0.939095	0.00197635
LOC103462157	lysyl oxidase homolog 1	-0.300356	-1.0052	0.00128521
myo5a	myosin VA	0.931661	0.466749	0.00753769
rhpn2	rhophilin, Rho GTPase binding protein 2	0.458757	2.06008	1.74184e-13
LOC103462232	adhesion G protein-coupled receptor G3-like	-0.0159901	1.38748	4.07438e-08
LOC103462233	adhesion G-protein coupled receptor G2-like	1.06311	1.31486	0.00275587
LOC103462238	matrix metalloproteinase-15	-0.171384	-0.755093	0.00824889
LOC103462262	anoctamin-9-like	0.50067	0.936766	0.00220056
LOC103462267	ceramide synthase 2	1.14801	1.49647	0.00551727
LOC103462283	cytochrome b-c1 complex subunit Rieske, mitochondrial-like	-0.938515	-0.874626	0.00127531
LOC103462299	interleukin-1 receptor accessory protein-like	-0.271119	1.64214	4.59848e-10
bnc1	basonuclin 1	0.879451	-0.225265	0.00289275
rrad	RRAD, Ras related glycolysis inhibitor and calcium channel regulator	-1.55131	-1.17544	2.61634e-05
cdh15	cadherin 15	-0.974585	-1.84032	1.51141e-05
ist1	IST1, ESCRT-III associated factor	0.103311	0.918674	0.000128539
cilp	cartilage intermediate layer protein 2	-0.735227	-1.34434	0.000300042
LOC103462419	uncharacterized LOC103462419	0.596918	0.935454	0.00511054
LOC103462438	uncharacterized LOC103462438	1.15849	1.13307	0.00981965
pde3b	phosphodiesterase 3B	-0.277686	0.820127	0.000389936
eif4g2	eukaryotic translation initiation factor 4 gamma 2	-0.928536	1.55042	1.15004e-14
LOC103462477	protein-methionine sulfoxide oxidase MICAL2-like	-0.73939	0.416349	0.00679811
clec3a	C-type lectin domain family 3 member A	-0.0401111	2.02841	0.00220383
bola3	bolA family member 3	-0.867862	-1.08518	0.000765239
nfat5	nuclear factor of activated T-cells 5, tonicity-responsive	0.407843	1.5474	0.000172759
fam63b	family with sequence similarity 63 member B	-0.625937	-1.16944	0.000394526
aldh1a2	aldehyde dehydrogenase 1 family member A2	-1.1227	-1.57586	4.70525e-07
gcom1	GRINL1A complex locus 1	0.361971	1.66647	1.10215e-09
tcf12	transcription factor 12	-0.759881	-1.31095	7.20978e-06
nedd4	neural precursor cell expressed, developmentally down-regulated 4, E3 ubiquitin protein ligase	-0.1146	0.692703	0.0053028
LOC103462560	tumor necrosis factor ligand superfamily member 14-like	-0.763795	0.303482	0.00613188
LOC103462566	heterogeneous nuclear ribonucleoprotein C-like	1.58465	0.884375	0.00116993
LOC103462567	5-hydroxyisourate hydrolase-like	-0.725071	-1.13936	0.00159818
lrba	LPS responsive beige-like anchor protein	0.53904	0.941941	0.00166706
gnpnat1	glucosamine-phosphate N-acetyltransferase 1	-0.563281	2.15471	9.24594e-10
LOC103462590	tropomyosin alpha-1 chain-like	-1.31233	-2.5682	5.94478e-09
LOC103462609	cytochrome c oxidase subunit 5A, mitochondrial	-1.00054	-0.911713	0.00317098
fhdc1	fumarate hydratase	1.25672	1.40524	0.000807489
LOC103462620	growth arrest-specific protein 1-like	-0.786638	-1.55636	2.52799e-06
gpi	glucose-6-phosphate isomerase	-0.784304	-1.15798	0.00684471
nkd1	naked cuticle homolog 1	-0.72129	-1.18916	1.22816e-05
irx5	iroquois homeobox 5	-0.0633215	-1.13288	0.00358752
LOC103462701	uncharacterized LOC103462701	0.573268	1.884	1.19702e-09
LOC103462716	fin bud initiation factor-like	-0.749586	-1.39615	1.70886e-05
LOC103462719	serine-rich adhesin for platelets-like	-0.204998	2.34047	1.13475e-16
LOC103462731	mucin-5AC-like	-1.4006	1.78661	4.36937e-07
LOC103462732	excitatory amino acid transporter 2-like	-1.5739	2.00663	8.38723e-05
chst1	carbohydrate sulfotransferase 14	-0.74865	-2.18738	0.00456923
LOC103462758	uncharacterized LOC103462758	-0.456179	0.870206	4.70371e-05
LOC103462769	nuclear receptor-binding protein-like	0.00352733	0.875117	0.00326325
sccpdh	saccharopine dehydrogenase (putative)	1.27218	1.01618	2.69199e-06
LOC103462785	interferon-inducible GTPase 1-like	1.42277	2.16143	0.00298239
acta1	actin, alpha 1, skeletal muscle	-0.45298	-1.39691	2.76334e-05
depdc7	DEP domain containing 7	-0.440747	1.57922	1.01741e-10
LOC103462875	phospholipid phosphatase 3-like	-2.00845	0.8562	1.68193e-08
LOC103462938	myoblast determination protein 1 homolog	-1.31228	-1.50102	1.70886e-05
LOC103462951	high choriolytic enzyme 1-like	0.046806	3.10655	0.00202155
LOC103462955	high choriolytic enzyme 1-like	1.09636	1.54319	0.004073
LOC103462999	ras association domain-containing protein 7-like	1.13302	1.37875	0.00224326
LOC103463000	retinal cone rhodopsin-sensitive cGMP 3',5'-cyclic phosphodiesterase subunit gamma-like	-0.782023	-1.58751	0.00570142
pgm1	phosphoglucomutase 1	-1.01726	-1.25708	0.00358219
LOC103463058	low-density lipoprotein receptor-related protein 8-like	1.32458	0.0960102	0.000644155
LOC103463074	collagen alpha-1(XXIV) chain	-1.25362	-2.31243	2.37537e-07
LOC103463079	G-protein-signaling modulator 2-like	-0.154261	1.14122	0.000172446
lrrc7	leucine rich repeat containing 7	-0.513042	-2.10616	0.00737697
LOC103463091	uncharacterized protein NCBP2-AS2-like	-1.18003	-1.03481	0.00237141
fkbp2	FK506 binding protein 2	-0.46856	-0.80325	0.00618046
LOC103463102	uncharacterized LOC103463102	1.38807	1.70148	0.00132451
LOC103463103	fibronectin type III domain-containing protein 7-like	0.808829	1.30162	0.00354773
bcar3	breast cancer anti-estrogen resistance 3	0.802883	1.61929	3.62691e-09
comp	cartilage oligomeric matrix protein	-1.44915	-1.29534	0.000263052
gpx7	glutathione peroxidase 7	-0.810861	-1.58057	0.00172833
LOC103463142	tripartite motif-containing protein 16-like	0.69296	1.87887	8.80904e-07
LOC103463152	uncharacterized LOC103463152	-1.29417	-1.41884	1.81126e-05
clg4h19orf24	chromosome LG4 open reading frame, human C19orf24	-0.0268382	0.778905	0.0060586
cdc14a	cell division cycle 14A	0.00850214	0.791163	0.00413054
LOC103463190	interferon-induced protein with tetratricopeptide repeats 1-like	-0.653295	1.05902	0.00591662
prrx1	paired related homeobox 1	-0.779312	-1.446	1.83417e-06
krt222	keratin 222	1.11683	1.48598	6.9525e-05
LOC103463245	keratin, type I cytoskeletal 13-like	1.02622	1.46634	0.000445133
LOC103463247	interferon-induced protein with tetratricopeptide repeats 2-like	0.269546	1.80139	2.62649e-06
tns4	tensin 4	0.137516	1.51197	4.77748e-08
LOC103463325	cell wall integrity and stress response component 4-like	0.777784	1.23478	0.00275188
jund	Jun proto-oncogene, AP-1 transcription factor subunit	-0.97147	0.771243	0.00276987
LOC103463343	tubulin alpha-1B chain-like	3.08794	-0.140096	0.00106622
LOC103463345	angiopoietin-related protein 4-like	-1.57637	-0.705229	0.000118799
gamt	guanidinoacetate N-methyltransferase	-1.05066	-1.68608	8.39215e-06
LOC103463367	transcription factor Sp6	-0.283861	1.78539	0.000642828
LOC103463368	regulator of G-protein signaling 2	-0.64928	1.19077	0.00302616
LOC103463370	regulator of G-protein signaling 21-like	-0.849712	1.76147	1.35486e-17
LOC103463375	regulator of G-protein signaling 5-like	1.6818	2.37346	1.36958e-06
foxq1	forkhead box Q1	-0.715872	1.09916	0.000244622
sirt5	sirtuin 5	-0.868045	-0.626092	0.00461082
mafa	MAF bZIP transcription factor A	-0.847946	-0.957702	0.00759746
LOC103463422	uncharacterized LOC103463422	0.358927	1.21598	0.000293421
ndufa7	NADH:ubiquinone oxidoreductase subunit A7	-1.226	-1.01183	0.000405651
LOC103463453	alkaline phosphatase	-0.953789	-1.93109	0.000190048
ephb3	EPH receptor B3	-0.767148	-1.06326	0.000143882
LOC103463462	zinc finger protein 318-like	-0.0291387	-0.835161	0.00653905
hes1	hes family bHLH transcription factor 1	-1.03603	-1.72692	1.44384e-06
gmds	GDP-mannose 4,6-dehydratase	0.404546	1.31362	0.00143823
LOC103463503	platelet endothelial cell adhesion molecule-like	-1.21092	-0.8979	0.000205137
LOC103463512	uncharacterized LOC103463512	3.5239	2.64406	7.92129e-05
tax1bp3	Tax1 binding protein 3	0.0324515	0.679527	0.00567667
LOC103463527	hematopoietic SH2 domain-containing protein homolog	0.546528	1.35827	9.17548e-05
LOC103463532	lipoprotein lipase-like	-1.00679	0.363978	0.00737574
LOC103463535	scaffold attachment factor B2	-0.284282	-0.802257	0.00145785
fh	FH2 domain containing 1	-1.14127	-1.25439	1.56236e-05
LOC103463544	ubiquitin-conjugating enzyme E2 R2-like	-0.261972	1.01525	0.000761668
c2cd4c	C2 calcium dependent domain containing 4C	1.272	1.62983	0.00128009
LOC103463555	sphingosine 1-phosphate receptor 3-like	-1.10846	0.195303	0.00709024
LOC103463566	metalloprotease TIKI2-like	-0.858466	-1.02066	0.00528389
phpt1	phosphohistidine phosphatase 1	-0.754327	-1.17494	0.000766263
LOC103463577	olfactomedin-like protein 2A	-1.222	-2.28025	2.50876e-07
LOC103463587	cytochrome b-c1 complex subunit 6, mitochondrial	-0.928473	-1.00608	0.00275188
mknk1	MAP kinase interacting serine/threonine kinase 1	-0.811422	0.813376	1.80684e-05
LOC103463617	protein ABHD17A-like	-0.139257	0.534791	0.00809579
zbtb7a	zinc finger and BTB domain containing 7A	1.32889	1.15778	0.00340358
LOC103463653	cytochrome b-c1 complex subunit 10-like	-1.17098	-1.14654	0.000278411
cbx4	chromobox 4	0.491093	1.08237	0.000193204
LOC103463666	repulsive guidance molecule A-like	-0.549912	-1.74179	3.54097e-09
clg4h19orf70	chromosome LG4 open reading frame, human C19orf70	-1.01601	-1.10705	0.000170244
LOC103463675	duodenase-1-like	0.000432295	0.966735	0.00125146
LOC103463677	duodenase-1-like	0.607374	1.89417	0.00300423
fstl3	follistatin like 3	-1.0903	-0.91208	0.000599037
atp5d	ATP synthase, H+ transporting, mitochondrial F1 complex, delta subunit	-1.13362	-1.16693	8.27421e-05
LOC103463687	midnolin-like	-0.775791	1.80243	9.20853e-09
cilp2	cartilage intermediate layer protein	-0.185968	-0.959899	0.00656899
tmem161a	transmembrane protein 161A	-0.719911	-1.10807	0.00862092
tjp3	tight junction protein 3	0.625397	1.48222	1.51847e-07
LOC103463736	cytochrome P450 2J2-like	-0.982509	-2.37357	9.75122e-06
LOC103463737	axin-2	-0.219369	-1.13064	5.52714e-05
LOC103463760	transcription factor AP-1-like	-0.886676	-1.248	0.0077886
rangrf	RAN guanine nucleotide release factor	-1.36936	-1.6325	2.37883e-05
prkaa2	protein kinase AMP-activated catalytic subunit alpha 2	-0.847899	-0.830991	0.00167325
clg4h1orf168	chromosome LG4 open reading frame, human C1orf168	0.836237	2.04514	3.71029e-12
LOC103463802	aquaporin-12-like	0.705839	2.11152	0.00314323
LOC103463808	vacuolar protein sorting-associated protein 4B-like	0.0254118	1.26213	2.98543e-11
LOC103463816	protein-glutamine gamma-glutamyltransferase K-like	0.698807	1.79102	0.00034904
ppat	phosphoribosyl pyrophosphate amidotransferase	1.53131	0.759436	0.000291489
chst14	carbohydrate sulfotransferase 1	-0.407077	-0.937454	0.00380169
slain2	Src-like-adaptor	-0.043919	0.90335	0.000619673
LOC103463872	protein sel-1 homolog 3-like	0.628715	1.25914	0.00015837
shroom2	shroom family member 2	0.403447	1.784	1.61762e-06
LOC103463890	adapter protein CIKS-like	0.28365	0.793327	0.00881546
LOC103463901	PI-PLC X domain-containing protein 1-like	0.141372	0.966467	3.01065e-05
jade3	jade family PHD finger 3	-0.024917	-0.7668	0.00110008
gpr17	G protein-coupled receptor 17	-1.38675	-2.23617	8.45325e-11
slco2a1	solute carrier organic anion transporter family member 2A1	0.222042	2.30504	4.59848e-10
sned1	sushi, nidogen and EGF like domains 1	-0.542059	-0.938925	0.0036533
klhl30	kelch like family member 30	-0.307759	1.46965	0.00633524
kyat3	kyphoscoliosis peptidase	-1.0225	-1.09681	6.60791e-05
evi5	ecotropic viral integration site 5	-0.0992989	1.26866	3.04317e-05
pbx1	PBX homeobox 1	-1.00772	-1.30728	0.000165792
cpt2	carnitine palmitoyltransferase 2	-1.19296	-1.05695	0.000130414
podn	podocan	-0.923884	-1.18482	0.000158287
LOC103464010	excitatory amino acid transporter 5-like	-2.10915	-1.99469	0.00975586
kcnmb2	potassium calcium-activated channel subfamily M regulatory beta subunit 2	-1.85671	-1.10625	0.0044502
LOC103464032	reticulon-4 receptor-like 2	-3.005	-1.65321	4.82199e-05
LOC103464035	lactosylceramide 1,3-N-acetyl-beta-D-glucosaminyltransferase A-like	1.11096	2.01562	2.3983e-05
elavl4	ELAV like neuron-specific RNA binding protein 4	-1.19517	-1.79803	0.00426172
ttc39a	tetratricopeptide repeat domain 39A	0.648906	1.04377	0.000291727
abl2	ABL proto-oncogene 2, non-receptor tyrosine kinase	-0.136832	1.42984	6.71265e-06
LOC103464081	voltage-dependent R-type calcium channel subunit alpha-1E	-0.716299	-1.57858	0.0094133
LOC103464097	microtubule-associated protein futsch-like	-0.0559999	0.941349	0.00101703
tnfaip8l1	TNF alpha induced protein 8 like 1	-0.762577	-0.912762	0.00453794
timm13	translocase of inner mitochondrial membrane 13	-0.877402	-0.717228	0.00268369
LOC103464115	fibrillin-2-like	-0.198836	-1.29477	0.00238727
ndufb5	NADH:ubiquinone oxidoreductase subunit B5	-1.1563	-1.02241	0.000558573
aldh7a1	aldehyde dehydrogenase 7 family member A1	-0.679439	-0.769639	0.00540896
mfn1	mitofusin 1	-0.549414	-0.621924	0.00858931
LOC103464161	protocadherin-10-like	0.712323	-0.330643	0.00896723
LOC103464197	desmoglein-2-like	0.383165	1.34706	0.000452727
ndufa11	NADH:ubiquinone oxidoreductase subunit A12	-0.794002	-0.860619	0.0023118
LOC103464238	metastasis suppressor protein 1-like	0.596891	1.27016	3.01506e-05
LOC103464251	E3 ubiquitin-protein ligase RNF38-like	0.286152	1.92207	4.55986e-09
fam83c	family with sequence similarity 83 member C	-0.268819	1.29463	0.000122811
pi4k2b	phosphatidylinositol 4-kinase type 2 beta	0.0616505	1.00855	7.71715e-05
LOC103464292	protein-glutamine gamma-glutamyltransferase E-like	-0.244764	2.04464	4.00385e-07
LOC103464299	actin-binding Rho-activating protein-like	-1.74655	-1.46088	9.20579e-07
LOC103464328	tripartite motif-containing protein 35-like	1.43435	0.423589	0.00790478
flnb	filamin B	0.979861	1.22353	0.000834617
znfx1	zinc finger NFX1-type containing 1	-0.474622	2.32863	2.30775e-21
cbfa2t2	CBFA2/RUNX1 translocation partner 2	-0.446291	-0.820758	0.00505132
timm17a	translocase of inner mitochondrial membrane 17 homolog A (yeast)	-0.815619	-0.0640081	0.00289502
LOC103464385	PRELI domain containing protein 3B-like	-1.51222	0.412967	0.000136859
arhgap40	Rho GTPase activating protein 40	0.470721	2.00142	2.71196e-07
LOC103464401	zinc finger E-box-binding homeobox 2-like	-0.259693	-1.19104	0.00276987
LOC103464408	immunoglobulin superfamily member 8-like	-0.366377	-1.06387	0.00316544
LOC103464414	proline-rich protein 13-like	-0.852249	1.54382	1.87013e-07
LOC103464427	protein shisa-5-like	-0.0282793	0.835059	0.000376146
alas1	5'-aminolevulinate synthase 1	-0.447663	0.432592	0.00322872
LOC103464449	aflatoxin B1 aldehyde reductase member 4-like	-0.768865	-0.776083	0.00596775
park7	Parkinsonism associated deglycase	-0.830684	-0.869027	0.000868205
mrps16	mitochondrial ribosomal protein S16	-0.918005	-1.05096	0.00504527
mmel1	membrane metallo-endopeptidase-like 1	2.96147	3.18185	5.13114e-09
LOC103464478	protein FAM83D-like	0.306778	1.4957	4.19911e-05
LOC103464490	ski oncogene-like	-0.143628	-0.889384	0.000322233
LOC103464524	ephrin type-A receptor 2-like	-0.355211	1.5283	1.68493e-09
LOC103464532	prostaglandin E2 receptor EP1 subtype-like	-1.74452	-1.38667	0.00340358
LOC103464537	macrophage-stimulating protein receptor-like	0.0651535	1.41398	1.3769e-07
LOC103464539	protein FAM212A-like	-0.480338	-1.1658	0.00246198
LOC103464557	prostacyclin synthase-like	0.665058	1.35222	1.82e-05
LOC103464587	saxiphilin-like	-0.941078	-1.27659	0.00567667
rgl3	ral guanine nucleotide dissociation stimulator like 3	-0.0935514	1.04812	0.00439155
LOC103464592	ubiquinol-cytochrome-c reductase complex assembly factor 2	-1.00286	-0.979158	0.00307828
pdhb	pyruvate dehydrogenase (lipoamide) beta	-0.774893	-0.865859	0.00888154
ccdc71	coiled-coil domain containing 71	-0.369407	0.488156	0.0033285
LOC103464637	transmembrane protein 263	-0.342048	-0.89004	0.00791998
ogn	osteoglycin	-1.18041	-1.86441	2.83739e-06
aspn	asporin	-0.638416	-1.31039	0.00715143
ecm2	extracellular matrix protein 2	-0.983027	-1.45747	1.8935e-05
LOC103464651	zinc-binding protein A33-like	1.62747	1.16471	0.00900841
pck1	phosphoenolpyruvate carboxykinase 1	0.650905	2.56746	1.67139e-07
LOC103464668	protein APCDD1-like	-0.950311	-0.936949	0.00217823
LOC103464669	proto-oncogene tyrosine-protein kinase Src	0.109185	0.643193	0.00987803
LOC103464673	1,25-dihydroxyvitamin D(3) 24-hydroxylase, mitochondrial	0.551766	2.43693	3.60942e-05
LOC103464682	rho-related GTP-binding protein RhoC-like	0.350621	1.34677	0.000383637
LOC103464711	neuron navigator 1-like	-0.361556	-1.04018	0.00580966
LOC103464713	myosin-binding protein H-like	-0.575316	-1.36599	0.000844026
LOC103464715	immunoglobulin-like and fibronectin type III domain-containing protein 1	-0.680094	-2.26798	0.00995216
clg5h6orf106	chromosome LG5 open reading frame, human C6orf106	-0.148457	0.685628	0.00163113
LOC103464733	solute carrier family 2, facilitated glucose transporter member 1-like	0.00923	0.815288	0.000619673
LOC103464739	complement decay-accelerating factor	-1.12026	1.13226	1.46996e-08
cd34	CD34 molecule	-0.77508	-1.01174	0.00500936
ece1	endothelin converting enzyme 1	-0.674381	0.36853	0.00340402
dhrs3	dehydrogenase/reductase 3	-1.1556	-1.79654	1.31543e-05
agtrap	angiotensin II receptor associated protein	1.58915	0.886284	0.000166102
LOC103464789	tribbles homolog 2-like	-1.18879	0.601656	0.000460842
LOC103464790	purine nucleoside phosphorylase-like	3.62807	2.30507	8.31071e-10
LOC103464799	fer-1-like protein 4	1.0793	1.94305	1.00806e-05
coq7	coenzyme Q7, hydroxylase	-0.904441	-0.711421	0.0033658
LOC103464806	matrilin-4	-1.01153	-1.30917	0.0039533
LOC103464816	serine/threonine-protein kinase 4-like	0.631809	0.690729	0.00942766
LOC103464817	cytochrome c oxidase subunit 6C-1	-0.865126	-0.846051	0.00528171
LOC103464818	CMRF35-like molecule 8	1.01679	-0.623023	0.00791998
LOC103464854	stromal cell-derived factor 1	-1.32159	-1.29208	0.000107083
LOC103464867	lumican-like	-1.06201	-1.96122	3.00738e-08
LOC103464868	interleukin-20-like	-1.44078	-1.50084	0.00114819
prelp	proline and arginine rich end leucine rich repeat protein	-1.0334	-1.45863	4.68641e-05
myog	myogenin (myogenic factor 4)	-1.15301	-1.4764	0.00030537
LOC103464890	matrix-remodeling-associated protein 8-like	-0.724767	-1.01106	0.0027506
LOC103464898	coiled-coil domain-containing protein 3-like	-1.43468	-2.53234	4.14463e-11
LOC103464900	protein transport protein Sec23A	-0.946392	1.11335	4.35701e-05
LOC103464902	uncharacterized LOC103464902	0.184849	1.33092	5.35357e-06
LOC103464908	coiled-coil domain-containing protein 85A-like	1.76711	1.94844	0.000303318
LOC103464923	homeodomain-interacting protein kinase 1-like	0.0151385	0.803156	0.00130799
LOC103464933	twist-related protein 2-like	-1.36561	-2.29189	6.38923e-08
LOC103464934	vitamin D3 receptor B	-0.0319992	0.71787	0.00841777
LOC103464944	centrosomal protein of 170 kDa-like	1.23671	0.772053	0.00123311
LOC103464945	uncharacterized LOC103464945	-0.384262	-0.880978	0.00077084
LOC103464946	disks large-associated protein 4-like	0.81384	0.717324	0.00252089
LOC103464974	calponin homology domain-containing protein DDB_G0272472-like	0.689597	1.54267	2.19582e-07
LOC103464991	globoside alpha-1,3-N-acetylgalactosaminyltransferase 1-like	-1.25061	-1.70261	2.58265e-07
rfesd	Rieske Fe-S domain containing	0.0369007	-1.52618	0.00586328
ubap1	ubiquitin associated protein 1	-0.0252519	0.659064	0.00679811
dcaf12	DDB1 and CUL4 associated factor 12	-0.136602	0.574538	0.00552814
LOC103465003	retinol dehydrogenase 11-like	-1.03275	-1.41234	2.90828e-06
slc2a9	solute carrier family 2 member 9	1.73542	1.63526	1.5595e-05
prickle2	prickle planar cell polarity protein 2	-0.282614	-1.14911	9.8025e-05
magi1	membrane associated guanylate kinase, WW and PDZ domain containing 1	0.549198	0.905234	0.00656096
LOC103465047	monocarboxylate transporter 2-like	2.62074	1.64614	0.000285061
usmg5	up-regulated during skeletal muscle growth 5 homolog (mouse)	-1.16155	-1.07655	0.000102038
LOC103465056	protein kinase C delta type-like	-0.0725319	1.80495	3.61548e-09
sfmbt1	Scm-like with four mbt domains 1	0.0462055	-0.720203	0.0075071
LOC103465066	cytochrome b-c1 complex subunit 1, mitochondrial	-0.860825	-0.8262	0.00791917
LOC103465075	MAP kinase-activated protein kinase 2	-0.764805	-0.962333	0.00053801
LOC103465088	cadherin-like protein 26	0.737088	1.73384	0.000903241
dnah1	dynein axonemal heavy chain 1	2.71753	0.785895	0.00028943
LOC103465110	interleukin-17 receptor C-like	0.422946	1.622	4.92518e-06
LOC103465118	protein bicaudal D homolog 2-like	-0.17828	-0.758654	0.0091736
LOC103465135	solute carrier family 2, facilitated glucose transporter member 9-like	1.67044	0.924437	0.000442108
LOC103465156	succinate dehydrogenase [ubiquinone] iron-sulfur subunit, mitochondrial	-0.934677	-0.92765	0.000700867
mrpl20	mitochondrial ribosomal protein L20	-0.77319	-0.941807	0.000397581
minos1	mitochondrial inner membrane organizing system 1	-1.17475	-1.5311	1.46495e-06
LOC103465175	stromal membrane-associated protein 1-like	0.216223	0.894397	0.000314684
LOC103465194	meteorin-like protein	-0.992843	-0.985471	0.000652516
LOC103465204	proline-rich extensin-like protein EPR1	0.693836	1.83593	5.95071e-06
LOC103465211	prostacyclin synthase-like	-0.766419	0.621345	0.00435095
oxtr	oxytocin receptor	-1.37602	-1.99928	0.00437005
LOC103465225	keratin, type I cytoskeletal 13-like	0.99154	1.52858	0.0063027
gata2	GATA binding protein 2	1.52708	1.26508	0.000220986
erbb3	erb-b2 receptor tyrosine kinase 3	0.333248	1.0113	0.0037691
inpp1	inositol polyphosphate-1-phosphatase	-0.250302	0.643572	0.00853994
LOC103465292	probable nuclear hormone receptor HR38	-2.08916	-0.237467	2.48236e-05
LOC103465305	lysine-specific demethylase 5B	0.217861	-0.551369	0.00634495
LOC103465308	uncharacterized protein C1orf106 homolog	0.374583	1.38345	1.55901e-05
avil	advillin	0.668774	1.01204	0.00959862
LOC103465321	junction plakoglobin-like	0.409421	0.943506	0.00226813
LOC103465357	electroneutral sodium bicarbonate exchanger 1-like	2.76698	2.10973	1.34106e-05
LOC103465360	methyltransferase-like protein 7A	-0.757542	-1.11049	0.000331394
LOC103465382	signal transducer and activator of transcription 1-alpha/beta	-0.247274	1.06616	5.96809e-07
LOC103465399	bactericidal permeability-increasing protein-like	1.3296	1.68671	0.000330099
LOC103465414	bridging integrator 2-like	-0.0759077	0.786962	0.00244283
LOC103465416	thioredoxin reductase 1, cytoplasmic-like	0.00897711	0.868847	0.00135686
LOC103465417	F-box only protein 2-like	-1.707	-1.88099	0.000107866
sox13	SRY-box 13	0.894793	0.739444	0.00981965
LOC103465430	EF-hand and coiled-coil domain-containing protein 1-like	0.405298	1.63062	1.76304e-07
p3h1	prolyl 3-hydroxylase 1	-0.291239	-1.02014	0.00358219
LOC103465458	pyrroline-5-carboxylate reductase 1, mitochondrial-like	-0.541394	-1.08721	0.00240343
lamb3	laminin subunit beta 3	0.500042	2.06139	1.40795e-11
LOC103465480	EF-hand and coiled-coil domain-containing protein 1-like	-1.16114	-1.61988	0.000376146
acad9	acyl-CoA dehydrogenase family member 9	-0.839611	-0.647491	0.00873463
LOC103465484	fibulin-2-like	-0.664506	-1.38408	0.00238727
cass4	Cas scaffolding protein family member 4	-0.163549	0.922147	0.0025948
LOC103465492	endothelin-3	-1.21967	-1.09154	8.61695e-05
pcyt2	phosphate cytidylyltransferase 2, ethanolamine	-0.310046	1.21341	2.80632e-05
LOC103465525	FERM domain-containing protein 4B-like	0.0581994	1.03712	3.13239e-05
LOC103465526	microphthalmia-associated transcription factor	1.24435	0.238431	0.000220318
comt	catechol-O-methyltransferase	-0.958203	-0.796851	0.000894432
ccdc120	coiled-coil domain containing 120	0.865095	0.973463	0.00959862
LOC103465550	host cell factor 1	0.748413	-0.552828	1.53685e-05
LOC103465581	protein kinase C-binding protein 1-like	-0.40801	-1.02212	0.0036533
foxp1	forkhead box P1	1.19047	1.19367	3.7016e-05
LOC103465611	tyrosine-protein phosphatase non-receptor type 22-like	0.513604	0.741594	0.00753769
LOC103465623	solute carrier family 23 member 2-like	2.44265	1.31694	1.2554e-05
LOC103465643	synaptotagmin-1-like	0.954352	1.79568	0.000182942
LOC103465645	troponin I, fast skeletal muscle-like	-0.28217	-1.01238	0.00536679
mfge8	milk fat globule-EGF factor 8 protein	0.358976	1.02274	0.00216857
abhd2	abhydrolase domain containing 2	1.19977	1.16387	0.00016797
clg6h11orf96	chromosome LG6 open reading frame, human C11orf96	-0.00854108	1.14547	0.00263979
LOC103465711	protein phosphatase 1 regulatory subunit 15B-like	-1.29755	-0.380888	0.00641228
LOC103465719	cell death-inducing p53-target protein 1 homolog	-0.246195	2.45091	4.93461e-10
dusp5	dual specificity phosphatase 5	-1.85854	1.01442	2.67367e-07
LOC103465755	very-long-chain 3-oxoacyl-CoA reductase-A-like	0.400245	1.86263	3.39659e-07
LOC103465759	AMP deaminase 3-like	0.319596	0.910437	0.00348747
LOC103465763	integrin alpha-11-like	-1.06674	-1.27029	0.0021794
LOC103465767	NT-3 growth factor receptor-like	-1.3917	-1.97888	0.000468046
LOC103465768	partitioning defective 6 homolog alpha-like	0.104164	1.27544	2.15935e-05
LOC103465785	anoctamin-1-like	-1.0054	-1.02564	0.00024642
ptprz1	protein tyrosine phosphatase, receptor type Z1	0.795918	1.26177	6.0167e-05
LOC103465813	shaker-related potassium channel tsha2-like	-1.21129	-0.950178	0.0074861
LOC103465821	troponin I, slow skeletal muscle-like	-1.29791	-2.04528	0.00238727
bpgm	bisphosphoglycerate mutase	-0.825394	-1.27771	0.00094465
LOC103465825	dynamin-1-like protein	-0.757603	-0.562328	0.00558507
prickle1	prickle planar cell polarity protein 1	-0.582658	-1.29763	0.00108305
irak4	interleukin 1 receptor associated kinase 4	-0.237185	0.676163	0.00753769
LOC103465847	NUAK family SNF1-like kinase 1	0.0126617	-0.949308	0.000590122
snrk	SNF related kinase	0.296198	1.36054	1.94449e-07
ptpn2	protein tyrosine phosphatase, non-receptor type 23	-0.482309	1.06956	1.36235e-06
crabp1	cellular retinoic acid binding protein 1	1.75564	1.41263	1.49975e-07
LOC103466021	proteoglycan 4-like	-0.539046	-1.11478	0.00278002
LOC103466065	fibroleukin-like	-1.60499	-2.41819	2.58012e-09
sspn	sarcospan	-0.913398	-1.02845	0.00399437
znf469	zinc finger protein 469	-0.637728	-1.55827	0.000127742
rhcg	Rh family C glycoprotein	1.59083	1.37249	0.000392159
LOC103466122	uncharacterized LOC103466122	0.670018	-1.23377	0.00762946
rassf7	Ras association domain family member 7	0.265225	0.957555	0.00580966
LOC103466155	ubiquitin-conjugating enzyme E2 variant 3-like	-0.00562409	1.64382	9.3326e-10
LOC103466157	SITS-binding protein-like	-0.848074	-1.26012	0.00413238
ptprj	protein tyrosine phosphatase, receptor type J	0.680552	1.22434	3.04615e-05
cfap97	cilia and flagella associated protein 97	-0.974833	-0.534382	0.00847755
LOC103466188	leucine-rich repeat-containing protein 10	2.53107	2.32406	7.20046e-09
LOC103466197	dihydrofolate reductase-like	3.34175	2.07608	8.95864e-10
LOC103466203	mitogen-activated protein kinase 12	0.595076	0.987292	0.000815661
fa2h	fatty acid 2-hydroxylase	1.04562	1.27939	0.000161436
LOC103466245	olfactomedin-like protein 3A	-1.2629	-1.74317	7.21012e-07
adra2a	adrenoceptor alpha 2A	0.617388	1.9309	0.00753375
coq9	coenzyme Q9	-0.998813	-0.85065	0.00317491
LOC103466324	B-cell receptor-associated protein 29-like	-1.12806	-1.48278	0.00811855
smox	spermine oxidase	-0.354895	1.78946	8.44088e-09
plcz1	phospholipase C zeta 1	0.694103	1.31669	0.000561367
pik3c2g	phosphatidylinositol-4-phosphate 3-kinase catalytic subunit type 2 gamma	0.804343	1.20443	0.0036533
tspan18	tetraspanin 18	-0.753194	-1.06534	0.000992947
LOC103466406	homeobox protein aristaless-like 4	1.26713	0.554979	7.92129e-05
lmo2	LIM domain only 2	-0.683258	-1.14741	0.00952828
LOC103466419	cytochrome c oxidase subunit 5A, mitochondrial-like	-1.00922	-0.93445	0.0038519
LOC103466422	pyruvate kinase PKM-like	-0.66686	-1.23638	0.000503039
ndufb6	NADH:ubiquinone oxidoreductase subunit B6	-0.973505	-1.06137	0.00100654
LOC103466449	transcription factor 12-like	-0.541966	-1.77115	0.000133294
aromatase	aromatase	-0.878471	-1.32481	0.0038719
ano3	anoctamin 3	-0.984989	-1.73086	0.00533492
ano9	anoctamin 9	0.191897	1.42847	1.63779e-05
LOC103466477	plakophilin-3-like	0.533218	1.54554	1.41114e-06
LOC103466485	mucin-5B-like	2.14015	2.07643	0.000813167
arhgef38	Rho guanine nucleotide exchange factor 3	0.841185	1.55113	0.00477732
hps5	HPS5, biogenesis of lysosomal organelles complex 2 subunit 2	0.794904	0.869204	0.00214268
cracr2b	calcium release activated channel regulator 2B	1.28383	1.69797	0.00405154
LOC103466520	CD151 antigen-like	-1.32831	-1.26082	0.0096505
LOC103466531	protein groucho-2	0.447451	1.08823	0.00446184
smad6	SMAD family member 6	-0.0953947	-0.988579	0.000143882
dennd4a	DENN domain containing 4A	0.165886	1.38349	9.76792e-05
vwa9	von Willebrand factor A domain containing 9	-0.0242041	-0.839146	0.00602275
fbxl22	F-box and leucine rich repeat protein 2	-0.813995	-1.16305	0.000264298
dapk2	death associated protein kinase 2	0.362448	0.931346	0.000531537
LOC103466580	transient receptor potential cation channel subfamily M member 1	2.10615	1.00023	9.95213e-06
LOC103466593	C2 calcium-dependent domain-containing protein 4C	-2.9711	-1.67273	1.45837e-05
tpm1	tropomyosin 1 (alpha)	-0.605193	-1.24203	0.00103329
LOC103466618	mucosa-associated lymphoid tissue lymphoma translocation protein 1-like	-0.646393	0.59759	5.80348e-06
LOC103466628	semaphorin-4B-like	-0.502064	-0.795216	0.00636983
LOC103466636	solute carrier organic anion transporter family member 3A1	0.449417	0.774098	0.00556516
rgma	repulsive guidance molecule family member a	-0.979589	-1.81759	1.68125e-07
mctp2	multiple C2 domains, transmembrane 2	0.902852	1.24243	0.00344676
atp5h	ATP synthase, H+ transporting, mitochondrial Fo complex subunit D	-0.935564	-0.942156	0.00164696
cfap161	cilia and flagella associated protein 161	3.00329	1.84439	0.0091736
adm2	adrenomedullin 2	3.54336	3.43114	3.17981e-05
LOC103466701	intestinal mucin-like protein	1.3476	2.35868	3.62691e-09
pgm2	phosphoglucomutase 2	0.596583	1.19765	0.000186485
LOC103466710	carbonic anhydrase 5B, mitochondrial-like	0.187801	1.21305	2.19582e-07
cmip	c-Maf inducing protein	0.405608	1.2642	0.000739503
klf3	Kruppel like factor 3	0.0268512	1.27738	0.000167104
LOC103466769	aminopeptidase N-like	-0.546309	-2.60198	0.00760026
klhl5	kelch like family member 5	0.874188	0.654637	0.00777072
LOC103466788	ankyrin repeat domain-containing protein SOWAHC-like	2.49326	0.508301	0.00522294
LOC103466790	iroquois-class homeodomain protein IRX-5-like	2.1903	-0.288783	0.000249455
mdk	midkine (neurite growth-promoting factor 2)	-0.67193	-0.708014	0.00755113
LOC103466811	protein FAM3C-like	0.459057	1.29645	0.00128409
LOC103466863	protein L-Myc-1a-like	-2.00316	-1.62579	0.000322233
LOC103466869	solute carrier family 41 member 3-like	-0.744827	-1.3674	0.00619242
LOC103466888	caveolin-2-like	-0.810213	-3.16933	0.000206763
pim1	Pim-1 proto-oncogene, serine/threonine kinase	-0.144364	0.851585	0.0064164
lamb2	laminin subunit beta 2	-0.196428	-1.24979	0.00178571
LOC103466909	bcl-2-like protein 1	0.293248	1.52405	1.7972e-05
LOC103466916	syntenin-1-like	-0.0349515	0.726245	0.00424145
LOC103466943	alpha-1,3-mannosyl-glycoprotein 4-beta-N-acetylglucosaminyltransferase C-like	0.279035	0.834728	0.00185223
slit2	slit guidance ligand 2	-0.444691	-1.07849	0.0010904
LOC103466953	emerin homolog 1-like	1.38204	1.63335	0.00161336
LOC103466954	filamin-A-like	0.805624	0.793963	0.0084159
LOC103466974	putative Polycomb group protein ASXL1	-0.0851214	-0.681442	0.00829181
pdyn	prodynorphin	-1.33416	-1.1786	0.00833573
ndufb11	NADH:ubiquinone oxidoreductase subunit B11	-0.934247	-0.920951	0.00185223
LOC103466999	galactose-specific lectin nattectin-like	0.948729	1.73862	0.00437643
LOC103467007	succinate dehydrogenase [ubiquinone] iron-sulfur subunit, mitochondrial-like	-1.65757	-0.272001	3.35198e-05
itch	itchy E3 ubiquitin protein ligase	0.410105	0.790136	0.00859311
angptl7	angiopoietin like 7	-1.3486	-1.34998	7.81625e-05
LOC103467106	MICOS complex subunit MIC10-like	-1.3929	-1.70956	5.65554e-06
rbm47	RNA binding motif protein 47	0.90805	0.709443	0.00112006
kcnc4	potassium voltage-gated channel subfamily C member 4	-0.774136	-1.00854	0.00295709
ahcyl1	adenosylhomocysteinase like 1	1.76652	1.77656	4.55465e-07
sort1	sortilin 1	1.07583	1.11666	0.00080538
LOC103467177	probable G-protein coupled receptor 61	1.22722	1.22269	0.00020268
LOC103467181	glutathione S-transferase Mu 1-like	-1.10353	-2.21462	1.34115e-09
spsb1	splA/ryanodine receptor domain and SOCS box containing 1	0.130179	0.831757	6.8629e-05
plekhn1	pleckstrin homology domain containing N1	-0.00410133	1.4761	2.17788e-05
hes4	hes family bHLH transcription factor 4	-0.582033	0.722507	0.00331408
LOC103467219	serine/arginine repetitive matrix protein 1-like	0.451053	-0.800419	0.000452727
LOC103467235	neural cell adhesion molecule L1-like protein	0.345943	1.25001	5.6584e-06
stac3	SH3 and cysteine rich domain 3	-1.00506	-1.03135	0.00552398
LOC103467264	ERBB receptor feedback inhibitor 1-like	-0.619046	1.86722	0.000211346
LOC103467266	uncharacterized LOC103467266	-1.04895	0.36548	0.00260298
acot7	acyl-CoA thioesterase 7	0.0599807	1.59532	0.0010185
LOC103467281	matrix metalloproteinase-9-like	0.583758	1.19628	0.00105293
kiaa1324	KIAA1324 ortholog	1.43638	2.21961	2.09041e-07
LOC103467300	ATP-dependent 6-phosphofructokinase, muscle type-like	-1.2619	-1.30917	1.9243e-05
LOC103467308	signal transducer and activator of transcription 5B-like	0.521125	0.74727	0.0099747
LOC103467317	polypeptide N-acetylgalactosaminyltransferase 6-like	0.710794	1.06985	0.000343214
idh3g	isocitrate dehydrogenase 3 (NAD(+)) gamma	-0.702656	-0.710673	0.00348651
wnk3	WNK lysine deficient protein kinase 3	0.707755	0.868362	0.00720101
l1cam	L1 cell adhesion molecule	-0.847478	-1.11544	0.00855891
LOC103467347	solute carrier family 26 member 10-like	-0.91892	-1.63257	0.00304771
LOC103467348	uncharacterized threonine-rich GPI-anchored glycoprotein PJ4664.02-like	0.621681	1.90381	1.04056e-05
wnt10b	Wnt family member 1	-1.00857	-1.75756	5.85981e-05
wnt1	Wnt family member 10B	-0.232216	-1.53056	0.000184624
ctnna2	catenin alpha 2	-0.822416	-1.54388	0.00611043
LOC103467376	homeobox protein Hox-C10a	-0.673883	-1.34704	0.000404295
hoxc11	homeobox C11	-0.333004	-1.25118	0.00075911
hoxc9	homeobox C9	0.0876229	-1.09433	1.0514e-05
LOC103467401	protein Wnt-2b	-0.608032	-1.36944	0.000667759
suclg1	succinate-CoA ligase alpha subunit	-0.810008	-0.901736	0.00799386
lad1	ladinin 1	1.0009	1.34951	0.00405321
LOC103467432	neurotrophin-7-like	-1.29127	-0.618539	0.00868175
LOC103467436	rho-related GTP-binding protein RhoA-C-like	0.56046	1.51392	5.92895e-07
LOC103467447	protein Wnt-5a	-0.613188	-1.68235	0.000121445
LOC103467449	toll-like receptor 9	0.566166	1.30588	0.00664145
ggt7	gamma-glutamyltransferase 7	0.727168	1.1798	0.00617095
top1	topoisomerase (DNA) I	-0.544904	-1.07146	0.00272086
b4galt5	beta-1,4-galactosyltransferase 5	1.06278	1.1452	0.00528459
emilin3	elastin microfibril interfacer 3	-0.481815	-1.4155	0.000120524
LOC103467486	cuticle protein 19.8-like	-1.16837	-4.03426	1.55815e-05
slc2a4rg	solute carrier family 2 member 4	-0.00937216	-1.26917	1.22816e-05
LOC103467522	keratin, type II cytoskeletal 8-like	0.96243	1.36731	0.00446184
LOC103467529	proline-rich transmembrane protein 3-like	0.122751	1.50787	3.08723e-09
LOC103467542	histone H2B	-1.29538	-1.92585	2.38172e-05
smim4	small integral membrane protein 4	-0.854773	-1.09953	0.000460842
LOC103467550	histone H1-like	-1.28543	-0.944045	0.00305958
LOC103467563	interleukin-17 receptor C	0.638166	1.40551	0.000180468
LOC103467594	dysbindin domain-containing protein 2-like	1.37188	0.946652	0.00411464
LOC103467612	nuclear receptor coactivator 3-like	-0.245307	-0.987837	0.0036444
rnd1	Rho family GTPase 1	-1.26788	-1.34052	0.00537608
gls2	glutaminase 2	-1.22578	-1.23178	3.14331e-05
spryd4	SPRY domain containing 4	-0.855175	-1.08719	0.000790841
LOC103467639	complement receptor type 1-like	0.377626	0.797692	0.0087375
LOC103467657	eukaryotic translation initiation factor 4E type 3-like	0.420043	2.19447	0.000872746
LOC103467660	forkhead box protein P1-B-like	-0.0454637	1.08431	0.000834442
frmd4b	FERM domain containing 4B	-0.070013	1.35468	1.42076e-09
LOC103467671	neurofascin-like	-1.01818	-1.16571	0.000697683
LOC103467675	lamina-associated polypeptide 2, isoforms beta/gamma-like	-1.24262	-2.35575	0.0012785
mxra8	matrix remodeling associated 8	-0.591605	-0.979466	0.00374307
LOC103467701	protein phosphatase 1 regulatory subunit 3A-like	-1.16042	-1.06256	3.14706e-05
ddx39a	DEAD-box helicase 39A	-0.459364	-1.12204	0.000893113
LOC103467733	solute carrier family 17 member 9-like	0.72632	1.64257	5.40272e-05
ppdpf	pancreatic progenitor cell differentiation and proliferation factor	-1.8807	-1.89668	9.76792e-05
LOC103467744	uncharacterized LOC103467744	-0.739647	-2.29445	0.0038201
slc52a3	solute carrier family 52 member 3	2.37669	1.94214	0.000292159
tcf15	transcription factor 15 (basic helix-loop-helix)	-1.20945	-1.99695	3.49155e-06
spats2	spermatogenesis associated serine rich 2	-0.275497	1.44333	3.5631e-07
LOC103467777	gametocyte-specific factor 1-like	4.42238	3.03585	7.18076e-05
LOC103467778	probable nuclear hormone receptor HR38	-1.81489	-0.25257	0.000209418
grasp	general receptor for phosphoinositides 1 associated scaffold protein	-0.774634	0.619059	3.03624e-05
LOC103467786	inactive dipeptidyl peptidase 10-like	-0.337122	-1.54458	0.00521845
LOC103467810	membrane-associated guanylate kinase, WW and PDZ domain-containing protein 3-like	0.259602	0.799171	0.00699537
LOC103467811	CDP-diacylglycerol--serine O-phosphatidyltransferase	-0.818878	-1.40617	0.0079977
LOC103467818	trypsin-3-like	0.781923	1.43224	0.00083244
LOC103467819	trypsin-3-like	0.451124	1.2136	0.00153105
plekhg5	pleckstrin homology and RhoGEF domain containing G5	-0.0222897	1.03128	0.000290528
pik3r5	phosphoinositide-3-kinase regulatory subunit 5	0.588545	1.46651	1.32053e-05
nfatc2	nuclear factor of activated T-cells 2	-0.346998	0.936848	0.00165383
wisp2	WNT1 inducible signaling pathway protein 2	0.954467	1.43052	0.00122165
LOC103467877	TBC1 domain family member 24-like	1.99274	1.84628	0.00359007
hsd17b10	hydroxysteroid 17-beta dehydrogenase 10	-0.975443	-0.886468	0.000445133
igfbp6	insulin like growth factor binding protein 6	0.688937	1.73574	4.82626e-07
LOC103467901	G-protein coupled receptor 182	-1.11165	-1.33392	0.00103329
LOC103467910	ubiquitin carboxyl-terminal hydrolase 43	0.872254	1.3019	0.000353805
LOC103467917	transcription factor Sox-7-like	-0.166404	-1.15476	0.000834506
svil	supervillin	-0.581588	-0.892436	0.00621676
LOC103467995	cell wall protein SED1-like	-0.854981	-1.01067	0.00261565
sgk2	SGK2, serine/threonine kinase 2	1.31595	1.09976	0.00291673
LOC103468041	NADH dehydrogenase [ubiquinone] 1 alpha subcomplex subunit 4-like 2	-1.52352	-1.01857	0.00489106
LOC103468045	mitochondrial glutamate carrier 1-like	-0.692738	-1.6397	0.00418228
LOC103468054	6-phosphofructo-2-kinase/fructose-2,6-bisphosphatase-like	1.46256	-0.127442	0.00422463
LOC103468062	troponin C, slow skeletal and cardiac muscles-like	-1.10234	-1.587	0.000467783
LOC103468106	L-rhamnose-binding lectin CSL3-like	1.33599	2.14364	2.61516e-05
LOC103468128	oxysterol-binding protein-related protein 6-like	0.603979	1.10965	0.000349862
LOC103468141	uncharacterized LOC103468141	-1.0296	-1.49521	0.000171185
LOC103468150	primary amine oxidase, liver isozyme-like	-0.81737	-1.181	0.00054934
LOC103468165	putative all-trans-retinol 13,14-reductase	0.543774	-0.6749	0.00834516
LOC103468168	uncharacterized LOC103468168	0.0994899	-1.28563	0.0027395
LOC103468171	tetraspanin-9-like	-0.613577	-0.867443	0.00125836
abat	4-aminobutyrate aminotransferase	0.63869	1.27221	0.00203195
ppp4c	protein phosphatase 4 catalytic subunit	-0.190014	0.796296	0.000842983
gne	glucosamine (UDP-N-acetyl)-2-epimerase/N-acetylmannosamine kinase	0.0212901	0.761447	0.0019673
csnk1d	casein kinase 1 delta	0.037712	1.19242	3.40436e-05
LOC103468198	insulin-like growth factor 2 mRNA-binding protein 1	-0.518609	-1.50114	1.05453e-05
LOC103468213	homeobox protein Hox-B8a	-0.712246	-1.17924	0.00803951
LOC103468250	anosmin-1-like	-1.11073	-1.19137	2.63629e-06
LOC103468254	cysteine protease ATG4D-like	0.331967	1.45127	9.30206e-07
smim22	small integral membrane protein 22	0.834316	1.18914	0.00222049
ppl	periplakin	1.20542	1.5196	2.73406e-06
LOC103468281	syntaxin-binding protein 4-like	1.35432	1.09336	0.00159818
ap1m2	adaptor related protein complex 1 mu 2 subunit	0.382018	0.891758	0.00148813
LOC103468286	cytochrome c oxidase assembly factor 3 homolog, mitochondrial-like	-0.6507	-0.849649	0.00829318
LOC103468288	homeobox protein Dlx3b-like	-0.284648	1.3223	0.000377633
LOC103468293	thyroid hormone receptor alpha	0.842229	0.984864	0.000104547
LOC103468305	ferritin, middle subunit	0.250375	1.23513	1.45837e-05
keap1	kelch like ECH associated protein 1	0.0357903	1.07824	0.000134148
LOC103468340	nuclear factor interleukin-3-regulated protein-like	-0.24086	1.22099	0.000109305
LOC103468342	ral guanine nucleotide dissociation stimulator-like 1	-1.11524	1.72794	2.11594e-09
LOC103468349	prostaglandin E2 receptor EP1 subtype-like	0.742437	0.801152	0.00523813
LOC103468360	protein CYR61-like	0.861305	1.25542	0.000234361
LOC103468363	solute carrier family 25 member 38-B-like	2.86978	1.76956	1.83417e-06
LOC103468376	GTPase IMAP family member 8-like	0.52318	2.85401	1.01741e-10
LOC103468383	forkhead box protein D2-like	-0.936674	-1.2047	0.00168043
mfsd6l	major facilitator superfamily domain containing 6	0.314083	1.75603	2.69701e-05
LOC103468401	probable ATP-dependent RNA helicase DDX5	-0.282137	0.795133	0.000200811
LOC103468402	envoplakin-like	1.41751	2.19151	1.8168e-06
LOC103468411	heme oxygenase-like	-1.20191	1.29603	0.000933671
LOC103468413	retinoic acid-induced protein 3-like	0.371147	1.38909	1.77046e-07
emp1	epithelial membrane protein 1	0.454539	1.75461	7.21012e-07
ndufa6	NADH:ubiquinone oxidoreductase subunit A6	-0.938746	-0.908537	0.00410689
LOC103468448	cdc42 effector protein 1	-0.418688	-1.08978	0.00406474
xpnpep3	X-prolyl aminopeptidase 3, mitochondrial	-1.03922	-1.30288	0.000652339
LOC103468464	polycomb group protein Pc-like	-0.0749277	0.971117	0.00338496
atp5j2	ATP synthase, H+ transporting, mitochondrial Fo complex subunit F6	-0.877906	-0.88782	0.0013325
LOC103468485	complement C1q tumor necrosis factor-related protein 1-like	-0.545948	-0.77983	0.00795867
LOC103468490	3-mercaptopyruvate sulfurtransferase-like	0.413859	0.909357	0.00132433
LOC103468491	uncharacterized LOC103468491	2.87412	2.58329	1.54527e-17
adsl	adenylosuccinate lyase	-0.845637	-1.35645	0.000107083
rfx2	regulatory factor X2	-0.809545	2.02862	8.85748e-06
hmcn1	hemicentin 1	-0.0934206	-0.864283	0.00965075
lepr	leptin receptor	1.26226	1.413	0.000210273
LOC103468507	homeobox protein Dlx4a-like	-1.20227	2.09165	0.000401387
LOC103468513	tetratricopeptide repeat protein 39A-like	0.853838	1.3015	7.53608e-06
ldlr	low density lipoprotein receptor	1.13754	-0.409205	0.000551169
card10	caspase recruitment domain family member 10	-0.159534	1.41877	9.44559e-05
LOC103468534	interferon-induced very large GTPase 1-like	0.664003	1.62403	1.01902e-06
LOC103468536	phosphomannomutase 1-like	-0.0152846	1.82592	7.7703e-05
LOC103468545	hepatoma-derived growth factor-related protein 2-like	-0.960624	-1.30074	9.14872e-05
LOC103468552	nuclear body protein SP140-like	-0.732939	1.57655	4.32349e-11
LOC103468559	MKL/myocardin-like protein 1	-0.442268	-1.00795	0.00305958
znf598	zinc finger protein 598	0.0737208	0.861088	0.00228725
LOC103468574	rho GDP-dissociation inhibitor 2-like	-1.91392	-2.0333	1.07206e-05
LOC103468577	lipopolysaccharide-induced tumor necrosis factor-alpha factor homolog	-0.262829	2.46516	1.38327e-11
ndufab1	NADH:ubiquinone oxidoreductase subunit AB1	-0.799559	-0.739793	0.00905581
LOC103468589	uncharacterized LOC103468589	-0.429006	2.1785	6.28006e-06
sgsm3	small G protein signaling modulator 3	1.15064	0.922089	0.000282524
rab11fip4	RAB11 family interacting protein 4	0.367119	0.946202	0.00283933
LOC103468622	immediate early response gene 2 protein-like	-1.75822	-1.81737	0.00194681
LOC103468656	ADP-ribosylation factor 1-like	-0.0751164	0.742563	0.00146186
wnt9b	Wnt family member 9B	0.877825	1.09265	0.000347622
LOC103468663	apoptosis regulator BAX-like	-0.041774	0.963683	4.76147e-05
lfng	LFNG O-fucosylpeptide 3-beta-N-acetylglucosaminyltransferase	0.106177	-0.677452	0.00686195
mafk	MAF bZIP transcription factor K	-1.40246	0.791073	4.29327e-08
zfand2a	zinc finger AN1-type containing 2A	-0.474338	0.715053	9.65117e-05
LOC103468682	UNC93-like protein MFSD11	1.06028	0.512069	0.00678549
LOC103468709	hemoglobin subunit beta-A-like	0.603398	-2.03897	0.00344676
LOC103468717	hemoglobin subunit alpha-B-like	1.01746	-1.62046	0.00493649
tyk2	tyrosine kinase 2	0.232042	0.851311	0.00396107
brd4	bromodomain containing 4	0.431553	0.847238	0.00528459
lpar2	lysophosphatidic acid receptor 2	0.269061	1.70717	0.000128492
LOC103468774	uncharacterized LOC103468774	0.0972672	1.04416	3.17981e-05
LOC103468789	zinc-binding protein A33-like	0.95427	-0.940486	0.000450842
gcgr	glucagon receptor	-0.91117	-1.13107	0.00599103
LOC103468796	claudin-4-like	-1.05359	-0.837881	0.00316544
LOC103468800	E3 ubiquitin-protein ligase TRIM39-like	0.167471	1.80098	1.79303e-07
znf750	zinc finger protein 750	0.746548	1.72253	0.00264949
ndel1	nudE neurodevelopment protein 1 like 1	-1.16155	0.333542	0.000228706
LOC103468814	peripheral myelin protein 22-like	-0.818523	-0.792461	0.0053854
LOC103468817	protein tweety homolog 2-like	2.13873	1.87512	8.30167e-11
LOC103468819	serine/threonine-protein kinase LMTK1-like	-0.830931	-1.10904	0.00054934
tspan10	tetraspanin 10	1.64925	0.708474	2.58236e-05
LOC103468835	tripartite motif-containing protein 16-like	-0.998714	-1.75136	7.44474e-08
LOC103468846	metalloproteinase inhibitor 2-like	-0.552883	-0.786251	0.00776738
cant1	calcium activated nucleotidase 1	-0.192736	0.817408	0.000140553
myadml2	myeloid-associated differentiation marker-like 2	-0.923279	-1.11504	0.00121199
LOC103468872	ubiquitin carboxyl-terminal hydrolase 31-like	0.792588	-0.694012	0.00116681
LOC103468880	myosin heavy chain, fast skeletal muscle-like	-0.585983	-1.57006	1.02033e-06
LOC103468881	myosin heavy chain, fast skeletal muscle-like	-0.388338	-1.56475	0.000274296
LOC103468901	GTPase IMAP family member 8-like	2.72786	2.13152	6.9525e-05
fam117a	family with sequence similarity 117 member A	-0.970155	-1.09104	0.00131777
hsd3b7	hydroxy-delta-5-steroid dehydrogenase, 3 beta- and steroid delta-isomerase 7	-1.61613	1.04546	1.713e-05
mylpf	myosin light chain, phosphorylatable, fast skeletal muscle	-0.533876	-1.12724	0.00205212
LOC103468941	mast/stem cell growth factor receptor kita-like	0.476327	1.78533	3.43171e-12
LOC103468946	cytochrome c oxidase subunit 6A, mitochondrial	-1.18365	-0.707831	0.0053905
LOC103468959	claudin-4-like	2.22387	-3.55342	5.86106e-07
LOC103468963	serine/threonine-protein phosphatase alpha-2 isoform-like	0.0249905	0.631355	0.00939325
LOC103468964	uncharacterized LOC103468964	0.101543	-0.747746	0.0024548
tbc1d17	TBC1 domain family member 17	-0.162947	0.667753	0.00251151
LOC103468998	granulins-like	0.406105	1.03693	0.00493838
LOC103469018	DELTA-sagatoxin-Srs1a-like	0.196574	2.1143	0.0002728
LOC103469019	DELTA-sagatoxin-Srs1a-like	0.028456	1.70959	0.00653905
LOC103469025	synaptogyrin-1-like	1.64973	0.860504	0.000237282
clg8h16orf89	chromosome LG8 open reading frame, human C16orf89	-1.25541	-1.69631	4.35678e-05
LOC103469080	apolipoprotein L4-like	7.37765	8.97419	0.000150225
rapgefl1	Rap guanine nucleotide exchange factor like 1	0.818536	1.89946	3.35198e-05
gys1	glycogen synthase 1	-1.06429	-1.28036	0.000208136
mrps34	mitochondrial ribosomal protein S34	-0.760606	-1.12357	0.00171489
LOC103469130	protein phosphatase 1 regulatory subunit 27-like	-1.52471	-0.268095	0.00792276
LOC103469138	ras-related protein Rap-1b-like	1.30492	2.11242	0.00425443
LOC103469144	sphingosine kinase 1-like	1.40462	1.44067	0.00641919
fam83g	family with sequence similarity 83 member G	0.448987	1.12786	0.00313972
epn2	epsin 2	0.730199	1.00844	0.000760399
LOC103469152	sodium-dependent neutral amino acid transporter B(0)AT2-like	-0.912727	-0.891317	0.00294781
LOC103469154	epidermal growth factor receptor kinase substrate 8-like protein 1	0.49752	1.54776	6.60791e-05
crebbp	CREB binding protein	0.340916	0.917307	0.00298239
pdgfa	platelet derived growth factor subunit A	-0.735435	-1.19109	0.000213903
LOC103469211	cytochrome b-c1 complex subunit 2, mitochondrial-like	-1.18268	-1.04925	0.000620635
LOC103469251	extracellular serine/threonine protein kinase FAM20C-like	0.960908	0.609531	0.00467232
LOC103469283	uncharacterized LOC103469283	0.13789	0.878698	0.00591662
LOC103469284	uncharacterized LOC103469284	0.263793	1.35409	5.15169e-06
LOC103469296	arf-GAP with dual PH domain-containing protein 2-like	0.00881414	1.10749	4.56054e-05
LOC103469301	interleukin-12 receptor subunit beta-2-like	-0.584582	1.28492	3.58859e-11
LOC103469328	cytoplasmic phosphatidylinositol transfer protein 1-like	-1.68502	-1.54364	0.000979834
tmem98	transmembrane protein 98	-0.212486	-1.58478	0.00474376
LOC103469338	putative all-trans-retinol 13,14-reductase	4.30759	2.68981	2.01185e-09
LOC103469344	rho GTPase-activating protein 23	0.667263	0.909184	0.00242705
LOC103469346	protocadherin-7-like	0.933577	0.496588	0.000587492
LOC103469349	ADP-ribosylation factor-like protein 5B	-0.643302	0.721844	0.000193204
LOC103469365	uncharacterized LOC103469365	-0.286966	-1.1434	0.000644155
LOC103469367	synaptic vesicle membrane protein VAT-1 homolog	-0.0718121	-1.15559	0.00018782
LOC103469372	integrin beta-3-like	0.592833	0.848223	0.00619319
LOC103469375	putative all-trans-retinol 13,14-reductase	0.950318	-0.0736898	0.00107284
LOC103469400	serine/threonine-protein kinase 17A-like	0.189821	0.80733	0.00486956
LOC103469428	melanoregulin-like	1.20322	0.957346	0.00528459
LOC103469462	E3 ubiquitin-protein ligase TRIM39-like	0.642725	1.18101	0.000338799
LOC103469466	protein TsetseEP-like	-1.27881	-1.50354	2.44946e-06
LOC103469469	uncharacterized LOC103469469	0.171543	1.56661	0.00217844
LOC103469470	uncharacterized LOC103469470	0.158634	1.34802	0.00790373
nupr1	nuclear protein 1, transcriptional regulator	-0.284872	-1.34191	0.000856883
LOC103469488	trypsin I-P1-like	0.0442188	1.15954	0.000171185
LOC103469497	polyserase-2-like	-0.495867	0.993391	0.00178571
LOC103469498	serine protease 27	-0.193583	1.73462	0.00228087
LOC103469514	prostasin-like	1.18907	1.25433	0.000118562
rad9b	RAD9 checkpoint clamp component B	-0.85111	0.728651	0.00101228
pptc7	PTC7 protein phosphatase homolog	-0.443765	1.12795	7.63645e-07
LOC103469540	vesicle-associated membrane protein 8-like	0.178647	1.31805	1.77542e-08
LOC103469560	cytochrome b ascorbate-dependent protein 3	2.00065	1.43716	5.49502e-06
LOC103469561	tumor necrosis factor receptor superfamily member 26-like	0.0193211	2.45146	3.92637e-14
LOC103469570	beta-1,3-galactosyltransferase 2-like	0.175177	1.20272	1.45837e-05
mrpl41	mitochondrial ribosomal protein L41	-0.770906	-0.942167	0.00109975
LOC103469597	arrestin domain-containing protein 1-like	0.269823	1.51512	1.98889e-07
olfml2a	olfactomedin like 2A	-1.03436	-1.55934	6.73083e-05
LOC103469645	neutrophil cytosol factor 2-like	0.66798	1.32131	0.000106278
LOC103469661	syntaxin-2	0.229388	1.2744	0.000486645
ube2o	ubiquitin conjugating enzyme E2 O	0.741458	0.141128	0.00927268
LOC103469682	coxsackievirus and adenovirus receptor homolog	0.516441	1.51142	6.84072e-07
galnt9	polypeptide N-acetylgalactosaminyltransferase 9	3.23374	3.97437	4.19434e-09
LOC103469736	envoplakin-like	1.42715	1.36123	0.00297903
evpl	envoplakin	1.48546	2.60882	2.24961e-08
LOC103469762	cholesterol 25-hydroxylase-like protein	-0.582957	0.419894	0.00625894
LOC103469798	C-C motif chemokine 3-like	-0.787607	-1.58209	0.0074861
LOC103469802	phosphatidate cytidylyltransferase 1	0.422964	0.878527	0.00101703
antxr2	anthrax toxin receptor 2	-0.512288	-1.00996	0.000532021
LOC103469815	myelin and lymphocyte protein-like	0.0827044	1.40447	7.54644e-07
anxa3	annexin A3	0.608813	1.33048	4.28962e-05
slc25a25	solute carrier family 25 member 25	-1.041	0.478463	0.000769662
ptges2	prostaglandin E synthase 2	-0.905834	-0.942893	0.000772219
LOC103469844	zinc-binding protein A33-like	1.08862	1.59296	0.000777555
xbp1	X-box binding protein 1	-0.122546	1.02389	0.000160032
vsig10	V-set and immunoglobulin domain containing 10	0.74156	1.22696	0.000127742
wsb2	WD repeat and SOCS box containing 2	-0.309508	0.926922	0.00591662
LOC103469914	UDP-glucuronosyltransferase 2A1-like	-0.455447	0.918893	3.33798e-06
LOC103469921	keratin, type I cytoskeletal 18-like	1.16931	1.76705	8.57409e-07
LOC103469928	serine/threonine-protein phosphatase with EF-hands 2-like	1.46292	1.62504	0.00130297
LOC103469937	prolactin receptor-like	0.525507	0.864634	0.00873688
gldc	glycine decarboxylase	-0.0652708	1.88178	0.000765239
gas1	growth arrest specific 1	-0.926508	-1.4425	9.96887e-06
mccc2	methylcrotonoyl-CoA carboxylase 2	-0.796055	-0.768404	0.00455781
psat1	phosphoserine aminotransferase 1	1.68105	0.305157	7.87484e-05
gpx8	glutathione peroxidase 8 (putative)	-0.377497	-0.886326	0.00502113
LOC103469983	proepiregulin-like	-0.15563	1.18555	3.78448e-05
ndufs4	NADH:ubiquinone oxidoreductase subunit S4	-1.023	-0.790447	0.0038201
itga2	integrin subunit alpha 2	0.709351	1.06965	0.00101225
adamts12	ADAM metallopeptidase with thrombospondin type 1 motif 12	-0.779885	-2.0303	0.00118436
LOC103470001	glycerol-3-phosphate acyltransferase 3-like	-0.796068	-1.05469	0.00463804
hic2	hypermethylated in cancer 2	0.668125	-0.388746	0.00620466
slc25a1	solute carrier family 25 member 1	-0.00277437	1.91718	5.40535e-05
LOC103470021	B-cell linker protein-like	0.756925	1.05061	0.00870155
mrpl40	mitochondrial ribosomal protein L40	-0.787881	-0.731868	0.00181875
LOC103470063	dual specificity protein phosphatase 2	-1.65583	-1.52016	0.00301575
mrps36	mitochondrial ribosomal protein S36	-1.09913	-0.901277	7.28572e-05
spef2	sperm flagellar 2	2.46426	0.867336	0.00980512
cdo1	cysteine dioxygenase type 1	1.42914	1.62682	5.38561e-05
LOC103470103	gamma-glutamyl hydrolase-like	-0.243424	0.598765	0.00524938
LOC103470110	phospholipid phosphatase 1-like	0.101343	1.03487	0.00018959
LOC103470112	RING finger protein 165-like	-0.366953	-0.813994	0.00237306
LOC103470120	histone-lysine N-methyltransferase SMYD1-like	-1.10248	-1.16801	0.00225302
znf367	zinc finger protein 367	-0.622147	-1.08964	0.00411464
elovl7	ELOVL fatty acid elongase 7	0.324272	2.33184	3.69285e-13
mpeg1	macrophage expressed 1	0.551491	0.946125	0.00132451
fem1c	fem-1 homolog C	-0.584615	0.977387	2.787e-06
frmd3	FERM domain containing 3	1.39594	1.84732	0.00402748
LOC103470218	cationic trypsin-like	7.88131	8.36026	3.05104e-05
bmpr1b	bone morphogenetic protein receptor type 1B	-0.641574	-0.837449	0.000410661
wdr66	WD repeat domain 66	2.44734	0.355528	0.00941185
LOC103470262	huntingtin-interacting protein 1-related protein-like	0.501898	0.925287	0.00924617
LOC103470268	membrane-associated phosphatidylinositol transfer protein 2-like	0.6833	1.01117	0.00124091
LOC103470274	smoothelin-like	1.05228	0.70124	0.00402114
ebf2	early B-cell factor 2	-0.790846	-1.54406	0.000765239
LOC103470286	eukaryotic translation initiation factor 4E-binding protein 1-like	-0.375454	-0.72968	0.00908877
gas2l1	growth arrest specific 2 like 1	0.926475	0.43789	0.000979476
dnah10	dynein axonemal heavy chain 10	2.0962	0.369044	0.00656899
pxmp2	peroxisomal membrane protein 2	-0.872255	-0.925136	0.00112596
git2	GIT ArfGAP 2	-0.985256	-1.46956	2.09041e-07
wipf2	WAS/WASL interacting protein family member 2	0.478458	1.06967	9.57896e-05
LOC103470370	transforming acidic coiled-coil-containing protein 1	-0.362922	0.626138	0.00452652
capn9	calpain 9	0.982967	1.55779	1.82e-05
LOC103470410	homer protein homolog 1-like	-0.546946	-1.04443	0.00442081
unc45b	unc-45 myosin chaperone B	-0.947142	-1.35869	0.00684471
LOC103470419	phosphatidylinositol 4-phosphate 5-kinase type-1 beta-like	0.894254	1.29348	5.64076e-06
ankdd1b	ankyrin repeat and death domain containing 1B	1.06636	1.42651	0.00648484
LOC103470443	cytochrome c oxidase subunit 7C, mitochondrial	-0.899432	-0.837859	0.00638642
mef2c	myocyte enhancer factor 2C	-0.930714	-1.06737	0.00371518
LOC103470484	GDNF family receptor alpha-2	-1.07322	-1.47391	0.000975315
LOC103470487	chymotrypsin-like elastase family member 2A	-1.57151	-2.22465	0.000167104
klf9	Kruppel like factor 9	-0.54098	1.08027	0.00113812
LOC103470506	cGMP-dependent protein kinase 1-like	-0.476721	-2.53759	0.000232335
egr3	early growth response 3	-2.7567	0.424664	0.000722655
LOC103470516	anthrax toxin receptor 1-like	-0.546776	-1.33209	0.00421107
LOC103470525	rab11 family-interacting protein 1-like	0.0552945	1.5467	2.8908e-07
LOC103470526	NADH dehydrogenase [ubiquinone] iron-sulfur protein 8, mitochondrial	-0.997854	-0.715411	0.00363415
adgra2	adhesion G protein-coupled receptor A2	-0.604492	-1.18741	0.000233709
zfand5	zinc finger AN1-type containing 5	-0.818447	1.23356	4.07261e-06
LOC103470577	cytochrome P450 1A1-like	-3.20223	-3.09425	0.000573082
anxa1	annexin A1	-1.16988	-2.02453	8.99231e-06
LOC103470591	inactive carboxypeptidase-like protein X2	-0.685038	-1.33284	0.00367638
LOC103470616	uncharacterized protein C9orf172 homolog	2.1265	2.60278	2.13347e-08
angptl2	angiopoietin like 2	-0.839208	-0.886201	0.00617574
hmcn2	hemicentin 2	-0.30299	-1.19717	0.000748291
LOC103470627	immediate early response gene 5-like protein	-0.574192	-1.1585	0.00900124
LOC103470638	scavenger receptor class F member 2	-0.501627	-1.18857	0.00109346
LOC103470654	arrestin domain-containing protein 3-like	0.0879441	1.62746	5.35774e-10
LOC103470658	protein ABHD17B	0.28032	1.96934	1.90648e-14
LOC103470667	ubiquinol-cytochrome-c reductase complex assembly factor 3	-1.29957	-1.21798	0.000390893
LOC103470675	occludin-like	0.540043	1.31404	2.69701e-05
LOC103470686	interleukin-1 beta-like	-2.37787	0.152035	3.28922e-05
LOC103470693	heparan sulfate glucosamine 3-O-sulfotransferase 1-like	1.91827	1.6195	0.000328633
LOC103470698	glutathione S-transferase theta-1-like	-1.11083	-1.90709	2.63463e-08
LOC103470701	probable G-protein coupled receptor 21	1.46142	1.11815	0.00292136
trim60	tripartite motif containing 60	0.504107	1.7964	7.28913e-10
LOC103470765	uncharacterized LOC103470765	2.11456	2.40563	0.00194149
LOC103470776	uncharacterized LOC103470776	-1.31812	2.02641	3.94016e-10
LOC103470790	GTPase IMAP family member 8-like	1.44957	0.194758	0.000293243
LOC103470799	large neutral amino acids transporter small subunit 3-like	-1.44605	-1.67896	2.36657e-06
LOC103470809	GTPase IMAP family member 8-like	3.63955	2.24321	0.00154269
LOC103470812	rap guanine nucleotide exchange factor-like 1	0.631264	1.81626	0.000597773
ppic	peptidylprolyl isomerase C	-0.606452	-1.57179	0.00449619
LOC103470831	solute carrier family 12 member 2-like	-0.989672	-0.67951	0.00404336
slc2a6	solute carrier family 2 member 6	0.791036	0.766791	0.00287618
tmem8c	transmembrane protein 8C	-1.73799	-2.88312	0.00706199
LOC103470863	apoptosis-stimulating of p53 protein 2-like	1.11363	0.997179	0.00806655
adam19	ADAM metallopeptidase domain 19	-1.35457	-1.92778	1.78423e-11
clint1	clathrin interactor 1	-0.0454582	0.872949	4.98679e-05
afap1l1	actin filament associated protein 1 like 1	0.261301	-0.675999	0.00291449
LOC103470887	forkhead box protein I1-ema-like	1.38933	1.27461	0.000207746
xiap	X-linked inhibitor of apoptosis	-0.0961246	1.01231	8.99934e-05
asb12	ankyrin repeat and SOCS box containing 12	-0.853833	-1.32479	0.0034562
zc4h2	zinc finger C4H2-type containing	-0.583944	-0.751536	0.00978749
apool	apolipoprotein O like	-0.726229	-1.02441	0.000565159
agtr2	angiotensin II receptor type 2	-0.78074	0.313999	0.00569746
LOC103470932	uncharacterized LOC103470932	0.291543	1.71617	5.63519e-12
LOC103470944	uncharacterized LOC103470944	-0.0311706	1.44697	0.00816521
pdgfrl	platelet derived growth factor receptor like	-0.940478	-1.47624	9.8687e-07
LOC103470953	neuroblast differentiation-associated protein AHNAK-like	1.13379	2.6894	7.38477e-11
LOC103470969	calcium-binding protein 39-like	0.13832	0.864603	0.0028643
LOC103470977	long-chain-fatty-acid--CoA ligase 4-like	-0.0808231	1.18514	1.46183e-08
mgat4d	MGAT4 family member D	0.535946	0.978041	0.00939226
LOC103471022	matrix-remodeling-associated protein 5-like	-0.71591	-1.19463	0.00411464
LOC103471051	SH2 domain-containing protein 4A-like	-0.328705	0.945822	8.20924e-05
cxxc5	CXXC finger protein 5	-0.724463	-1.032	0.00388112
myot	myotilin	-0.982509	-0.844399	0.0064164
pcdh18	protocadherin 18	-0.688679	-1.428	1.28446e-05
immt	inner membrane mitochondrial protein	-0.834434	-0.963499	0.00483793
eda	ectodysplasin A	-1.2117	-1.67927	6.13902e-08
tbc1d9	TBC1 domain family member 9	0.720262	0.652707	0.00632255
LOC103471102	gap junction alpha-3 protein-like	-0.913223	-0.961665	0.00226998
neurl1b	neuralized E3 ubiquitin protein ligase 1B	-1.00102	-1.42381	7.84023e-07
dok3	docking protein 3	0.00927314	0.915276	0.00367357
LOC103471129	uncharacterized LOC103471129	-0.331168	-1.53752	0.00149134
LOC103471139	tetraspanin-17-like	0.451447	1.01279	0.00862092
ndufc1	NADH:ubiquinone oxidoreductase subunit C1	-0.791199	-0.756303	0.00592666
LOC103471172	rho-related GTP-binding protein RhoG-like	-0.0688975	0.719078	0.00153984
LOC103471186	inner centromere protein A-like	0.936553	1.94212	3.62529e-07
atp5o	ATP synthase, H+ transporting, mitochondrial F1 complex, O subunit	-0.953933	-1.00972	0.00189806
atp10b	ATPase phospholipid transporting 10B (putative)	0.174722	1.80915	1.81931e-08
LOC103471204	cytochrome b-c1 complex subunit 8	-1.09604	-1.03458	0.000495212
fgf16	fibroblast growth factor 16	-0.448999	-1.37762	0.00276987
LOC103471225	complement C1q tumor necrosis factor-related protein 2	-0.918243	-1.39755	0.000323348
ccnjl	cyclin J like	-0.809205	-1.43438	0.000662981
LOC103471231	protein sidekick-1-like	0.492488	-0.695345	0.00337392
LOC103471232	Down syndrome cell adhesion molecule-like protein 1 homolog	0.727333	2.01172	0.000191039
LOC103471252	uncharacterized LOC103471252	-0.741771	-1.0972	0.00552814
LOC103471255	glutamine--fructose-6-phosphate aminotransferase [isomerizing] 2	0.0715804	2.19851	1.75036e-11
cd74	CD74 molecule	0.292602	0.884452	0.00584708
pdgfrb	platelet derived growth factor receptor beta	-0.828037	-0.99053	0.000206981
LOC103471301	V-type proton ATPase 116 kDa subunit a-like	0.703824	0.719654	0.00314047
fbxw11	F-box and WD repeat domain containing 11	-0.032927	1.01738	9.95213e-06
LOC103471324	fibroblast growth factor 18-like	-1.06927	-1.45811	1.34106e-05
smtnl1	smoothelin like 1	-1.07262	-1.42563	0.000105153
slc43a1	solute carrier family 43 member 1	0.0838457	1.41035	0.000144098
LOC103471373	uncharacterized LOC103471373	0.179292	1.35843	1.53072e-05
LOC103471376	signal-transducing adaptor protein 1	-1.25893	-2.41035	0.00200754
LOC103471390	kelch-like protein 4	-1.01408	-0.892821	0.00678633
bscl2	BSCL2, seipin lipid droplet biogenesis associated	1.76076	0.882536	0.00109993
LOC103471443	inositol-trisphosphate 3-kinase B-like	1.07793	0.905495	0.00790478
atg2a	autophagy related 2A	0.0450319	0.786579	0.007005
stx5	syntaxin 5	-0.185532	0.572599	0.00221202
gpc2	glypican 2	1.93316	1.29563	0.000830851
znf518b	zinc finger protein 518B	-0.0409881	-0.791807	0.00359759
shisa3	shisa family member 3	-0.952507	-1.49885	0.00025274
LOC103471521	multidrug resistance-associated protein 5-like	0.032251	1.09802	0.00475924
elf4	E74 like ETS transcription factor 4	0.368976	1.09856	0.000168768
tnmd	tenomodulin	-0.778963	-1.55542	8.26755e-05
ndufa1	NADH:ubiquinone oxidoreductase subunit A11	-0.981805	-0.95599	0.000234361
srpx2	sushi repeat containing protein, X-linked	-1.14665	-1.63827	0.000279515
LOC103471624	PCTP-like protein	-0.936871	1.89904	5.66509e-12
dlg3	discs large MAGUK scaffold protein 3	0.437481	0.785041	0.00226394
LOC103471635	ligand of Numb protein X 2-like	0.46092	1.21917	2.14984e-06
fosl1	FOS like 1, AP-1 transcription factor subunit	-1.58533	2.76805	1.04221e-17
sparc	secreted protein acidic and cysteine rich	-1.30387	-2.2637	9.16625e-07
fat2	FAT atypical cadherin 2	0.855147	1.15078	0.000834442
LOC103471778	ATP-binding cassette sub-family A member 1-like	0.298763	1.59395	0.00128244
LOC103471779	protein NipSnap homolog 3A-like	-0.638522	-0.73835	0.00662738
tgfbi	transforming growth factor beta induced	-0.634991	-1.38389	0.000331595
b4galt1	beta-1,4-galactosyltransferase 1	-0.166564	0.759185	0.00141018
igfbp7	insulin like growth factor binding protein 7	-0.972525	-1.00269	0.00807245
sqstm1	sequestosome 1	-0.00378588	0.954775	0.00151592
spon2	spondin 2	-0.586152	-1.46759	0.000525107
clg1h17orf58	chromosome LG1 open reading frame, human C17orf58	1.29565	1.16678	4.83226e-05
gpm6a	glycoprotein M6A	-1.01891	-1.64376	7.85978e-07
fam198b	family with sequence similarity 198 member B	-0.626124	-1.22347	0.00632635
LOC103471858	fibroblast growth factor-binding protein 2-like	0.348828	2.3976	0.0011769
LOC103471867	nanos homolog 1-like	-0.786675	-0.717931	0.00667707
lbx2	ladybird homeobox 2	-0.885766	-1.20614	0.00312376
spry1	sprouty RTK signaling antagonist 1	-0.991622	-1.05792	0.000513657
hopx	HOP homeobox	-0.570333	0.488263	0.0034562
mgat4b	mannosyl (alpha-1,3-)-glycoprotein beta-1,4-N-acetylglucosaminyltransferase, isozyme B	1.31519	0.973284	0.00216614
LOC103471915	regulator of G-protein signaling 1-like	0.106815	0.727901	0.00772567
mrps18b	mitochondrial ribosomal protein S18B	-0.828165	-0.954097	2.48873e-05
LOC103471920	anterior gradient protein 2 homolog	0.806922	2.21725	8.7784e-07
tac1	tachykinin precursor 1	-1.49497	-2.08459	4.19911e-05
LOC103471969	cbp/p300-interacting transactivator 3-like	0.304108	1.9399	0.000246761
LOC103471979	stathmin-like	-1.74854	-2.18324	2.29596e-12
LOC103471985	phosphatase and actin regulator 4A-like	0.273952	0.923478	0.00847755
LOC103471986	aftiphilin-like	0.174818	0.852668	0.000172458
LOC103471987	uncharacterized LOC103471987	2.44655	4.07169	3.17981e-05
LOC103471988	delta-type opioid receptor-like	2.3377	2.05396	0.00110927
LOC103471991	keratinocyte differentiation factor 1-like	0.293729	1.18401	0.000591315
LOC103471999	trophoblast glycoprotein-like	-1.06332	-2.12747	1.01733e-07
LOC103472016	CMP-N-acetylneuraminate-beta-galactosamide-alpha-2,3-sialyltransferase 1-like	-0.454299	1.30391	0.000200811
LOC103472019	CMP-N-acetylneuraminate-beta-galactosamide-alpha-2,3-sialyltransferase 1-like	0.615142	1.87179	0.000128539
LOC103472020	CMP-N-acetylneuraminate-beta-galactosamide-alpha-2,3-sialyltransferase 1-like	0.771848	1.39352	0.00632635
ndufs6	NADH:ubiquinone oxidoreductase subunit S6	-1.02332	-0.901812	0.00183412
LOC103472063	iroquois-class homeodomain protein irx-1-like	-1.57866	-2.04936	1.84448e-05
LOC103472082	SNF-related serine/threonine-protein kinase-like	-0.00616223	1.40359	0.000884808
LOC103472116	glutathione S-transferase A-like	-0.584345	-0.76348	0.0075071
LOC103472129	retinoic acid receptor beta	-0.83364	-1.80592	0.00160812
col16a1	collagen type XVI alpha 1 chain	-1.01931	-1.9806	5.3833e-07
ptp4a2	protein tyrosine phosphatase type IVA, member 2	-0.174243	1.28996	6.06505e-09
tril	TLR4 interactor with leucine rich repeats	-1.02832	-2.46626	4.41396e-13
LOC103472184	cyclic AMP-responsive element-binding protein 5	-0.637135	0.852795	0.00266905
hoxa9	homeobox A9	-0.421636	-1.07384	0.000387289
colq	collagen-like tail subunit (single strand of homotrimer) of asymmetric acetylcholinesterase	-1.8572	-2.18366	5.78364e-06
LOC103472210	WAS/WASL-interacting protein family member 3-like	-0.8367	0.935452	1.9243e-05
LOC103472218	inactive phospholipase C-like protein 2	0.504916	1.07261	0.00201032
gpnmb	glycoprotein nmb	2.67638	2.19693	1.10983e-17
LOC103472224	insulin-like growth factor 2 mRNA-binding protein 3	-0.398823	-1.06008	0.000166654
LOC103472230	protein argonaute-2	0.0458988	1.03347	0.00316544
asb4	ankyrin repeat and SOCS box containing 4	-1.34429	-0.906821	0.00527685
hepacam2	HEPACAM family member 2	1.22773	1.30034	6.07133e-05
mrpl3	mitochondrial ribosomal protein L32	-0.840301	-0.778455	0.0017124
LOC103472280	copine-4	-1.94341	-2.72293	0.00275188
sytl1	synaptotagmin like 1	1.04087	1.69646	0.000133797
wasf2	WAS protein family member 2	0.261398	0.841504	0.00738215
crtap	cartilage associated protein	-0.500784	-1.18111	0.00520725
tinagl1	tubulointerstitial nephritis antigen like 1	0.843297	1.05293	0.00863472
LOC103472351	ras-related protein Rab-25-like	0.990656	1.34489	0.00565969
LOC103472352	zinc finger protein 385D	-0.974643	-1.04532	0.00787149
LOC103472363	tribbles homolog 1-like	0.297137	1.6144	8.7415e-09
LOC103472367	protein spire homolog 1-like	0.973805	1.74382	3.04615e-05
fam83h	family with sequence similarity 83 member H	0.393178	1.52672	9.52436e-06
LOC103472377	receptor-transporting protein 4-like	-0.526708	1.07385	0.00861212
mterf3	mitochondrial transcription termination factor 3	-0.811848	-0.58235	0.00775217
LOC103472391	cytochrome b-c1 complex subunit 7	-0.946442	-0.862745	0.00406474
tpd52	tumor protein D52-like 1	1.18156	1.1882	1.713e-05
LOC103472416	fatty acid-binding protein, heart-like	-0.946164	-1.68223	3.68491e-05
lix1l	limb and CNS expressed 1 like	-0.752461	-1.60345	4.21618e-06
LOC103472453	synaptic vesicle glycoprotein 2A-like	-1.00463	-1.80597	0.00267748
LOC103472454	cathepsin L1-like	1.31242	0.97458	0.00178573
LOC103472470	VPS10 domain-containing receptor SorCS1-like	-0.958963	-1.04771	0.00982525
LOC103472491	uncharacterized LOC103472491	-0.301721	0.483351	0.00206688
mrpl9	mitochondrial ribosomal protein L9	-1.04951	-0.831515	0.00150421
LOC103472500	transmembrane protein 79-like	0.293751	1.09876	1.36235e-06
LOC103472506	NADH dehydrogenase [ubiquinone] flavoprotein 1, mitochondrial	-0.859704	-0.796071	0.00858343
LOC103472528	carcinoembryonic antigen-related cell adhesion molecule 6-like	0.832199	1.13737	0.000170453
LOC103472529	Ig kappa chain V-III region MOPC 63-like	1.44988	3.41871	0.00229564
LOC103472534	semaphorin-6D-like	-0.9493	-1.67034	1.8872e-05
LOC103472545	protein prune homolog 2-like	0.657104	1.18071	3.1622e-05
cdc42se1	CDC42 small effector 1	0.140801	1.27142	6.38923e-08
LOC103472553	SH3 and PX domain-containing protein 2A-like	-0.141042	-0.808737	0.0071325
npr1	natriuretic peptide receptor 1	-0.718813	-0.934252	0.000679692
LOC103472604	protein starmaker-like	0.347206	1.18034	0.00130487
LOC103472614	protein NLRC3-like	1.09268	1.62861	1.77165e-07
rin2	Ras and Rab interactor 2	-0.309457	0.870118	0.00191672
LOC103472665	sodium bicarbonate cotransporter 3-like	-0.952227	-1.20214	0.000495212
aimp1	aminoacyl tRNA synthetase complex interacting multifunctional protein 1	-0.838556	-0.906969	0.00510703
dkk2	dickkopf WNT signaling pathway inhibitor 2	0.80442	1.06022	0.00537149
LOC103472710	cingulin-like	0.888145	1.13998	0.00244283
LOC103472751	zinc-binding protein A33-like	-1.02999	0.956177	1.33164e-05
LOC103472755	zinc finger protein 536-like	0.523001	-0.279021	0.00647816
LOC103472759	putative ferric-chelate reductase 1	-1.50354	1.46474	3.35198e-05
LOC103472789	H-2 class I histocompatibility antigen, Q10 alpha chain-like	0.598436	1.14701	0.002582
LOC103472798	venom phosphodiesterase 2-like	-0.30357	3.12851	3.69285e-13
rnf139	ring finger protein 139	-0.211379	0.548557	0.00415939
ndufb9	NADH:ubiquinone oxidoreductase subunit B9	-0.850242	-0.839413	0.00171905
LOC103472823	ATPase family AAA domain-containing protein 2-like	1.19195	-1.0879	0.00447651
LOC103472830	Ig kappa-b4 chain C region-like	0.397301	2.20893	0.00302748
LOC103472848	tyrosine-protein kinase STYK1-like	0.777723	1.1321	0.00870272
LOC103472861	uncharacterized LOC103472861	4.23377	1.26026	0.000441067
rnf5	ring finger protein 5	0.125765	0.786801	0.00908877
slc44a4	solute carrier family 44 member 4	0.600536	1.38674	0.000150638
LOC103472905	long neurotoxin OH-57-like	1.08224	3.30096	1.10174e-05
LOC103472908	prostate stem cell antigen-like	3.55804	3.02459	1.13721e-17
foxe1	forkhead box E1	1.86984	2.0419	0.00169073
LOC103472959	sodium/potassium-transporting ATPase subunit alpha-3-like	1.95235	0.166455	6.9525e-05
LOC103472962	protein capicua homolog	0.90501	0.78997	0.00127298
ndufs5	NADH:ubiquinone oxidoreductase subunit S5	-0.902106	-0.940698	0.00132042
rnf19b	ring finger protein 19B	-0.0552105	1.10685	1.00186e-07
lypla2	lysophospholipase II	0.77155	0.813187	0.00702081
LOC103473023	sodium/hydrogen exchanger 3	1.67871	1.57944	0.00023675
angpt1	angiopoietin 1	-1.34839	-1.71606	0.00256088
coro2a	coronin 2A	0.301284	1.03255	0.000483632
LOC103473053	protein argonaute-3-like	0.331587	1.60739	4.8717e-08
LOC103473055	syndecan-2-like	-0.809057	-1.26235	2.15194e-05
LOC103473069	serine/threonine-protein kinase Sgk1-like	-1.02903	-0.0848345	0.0081126
LOC103473095	MAP7 domain-containing protein 1-like	-0.261674	-0.860406	0.00116375
LOC103473100	PR domain zinc finger protein 1-like	-0.45908	2.74728	3.47007e-13
LOC103473103	annexin A2-like	0.621722	1.78571	0.00222961
LOC103473137	caspase-3-like	0.828238	3.23427	1.23776e-05
LOC103473138	RNA/RNP complex-1-interacting phosphatase-like	-0.0356915	1.0779	0.00385537
LOC103473180	claudin-5-like	-0.968555	-0.780957	0.00618681
scarb1	scavenger receptor class B member 1	0.942303	0.36842	0.00675451
mrps24	mitochondrial ribosomal protein S24	-0.653834	-0.920347	0.0099747
LOC103473220	ubiquitin-conjugating enzyme E2 L3-like	0.217042	0.882863	0.00249671
LOC103473221	ras-specific guanine nucleotide-releasing factor 2-like	2.21528	1.04292	0.00365751
LOC103473227	phosphatidylinositol 4-kinase alpha-like	0.548747	1.72202	0.00781762
LOC103473228	MARVEL domain-containing protein 2-like	0.0209882	1.75452	2.77088e-05
LOC103473229	occludin-like	0.0197394	2.01005	1.49402e-06
LOC103473231	voltage-dependent anion-selective channel protein 3-like	-0.955535	-1.22574	3.60466e-05
LOC103473232	torsin-4A	-0.227287	-0.973535	0.00584708
LOC103473248	huntingtin-interacting protein 1-related protein-like	0.52948	1.55717	1.2554e-05
LOC103473262	zinc finger SWIM domain-containing protein 6-like	-0.21385	1.17462	0.000297798
LOC103473276	sodium/potassium-transporting ATPase subunit alpha-1	0.814837	0.880549	0.00965075
LOC103473286	collagen type IV alpha-3-binding protein-like	0.0520105	0.926137	0.00591551
LOC103473291	proteinase-activated receptor 2	-1.48679	0.333755	0.00729624
LOC103473322	tenascin-like	-0.873983	-1.57172	4.07438e-08
nln	neurolysin	-1.19505	-1.05657	0.000322233
LOC103473338	tumor necrosis factor receptor superfamily member 10B-like	0.249904	1.59247	9.99321e-07
LOC103473353	probable global transcription activator SNF2L2	-1.16249	-1.55582	0.000748291
LOC103473356	electrogenic sodium bicarbonate cotransporter 1-like	-0.336855	0.719614	0.0072447
LOC103473359	MOB kinase activator 1B	-0.199861	0.821828	0.000168877
olfm1	olfactomedin 1	-1.0228	-1.24682	0.000531964
aif1l	allograft inflammatory factor 1 like	-0.777881	-0.826356	0.00355469
LOC103473428	myosin light chain 3, skeletal muscle isoform	-0.581365	-1.26395	3.69465e-05
map2	microtubule associated protein 2	-1.09624	-1.21872	2.85093e-05
atp5a1	ATP synthase, H+ transporting, mitochondrial F1 complex, alpha subunit 1, cardiac muscle	-0.82812	-0.804994	0.00887013
LOC103473457	thrombospondin-4-B-like	-1.27073	-1.73466	6.49729e-06
LOC103473463	guanine nucleotide-binding protein subunit alpha-14-like	-0.276059	2.33683	3.78593e-05
LOC103473464	guanine nucleotide-binding protein subunit alpha-11-like	0.403735	1.61643	0.00824736
LOC103473466	heterogeneous nuclear ribonucleoprotein K-like	-0.566737	-0.945777	0.00103464
plpp1	phospholipid phosphatase 1	-0.933871	-0.951924	0.000121417
slc45a2	solute carrier family 45 member 2	1.38734	0.214726	0.00731497
LOC103473495	versican core protein-like	-0.480769	-0.901307	0.00174834
LOC103473497	creatine kinase S-type, mitochondrial-like	-1.14783	-1.25432	0.000237545
LOC103473499	proteinase-activated receptor 1-like	-1.27239	-0.286269	0.0012785
LOC103473506	calmodulin-regulated spectrin-associated protein 1-B-like	3.02715	0.805007	0.000746887
sema3g	semaphorin 3G	-0.549227	-0.826712	0.00798419
LOC103473558	ras-GEF domain-containing family member 1B-B-like	-0.365977	0.723724	0.00294781
LOC103473567	claudin-23-like	0.354397	1.46233	4.62029e-09
LOC103473575	phosphoglycerate mutase 2	-0.830411	-0.972576	0.00483793
LOC103473602	adenosine receptor A2a-like	-0.0131859	1.82821	7.56398e-05
LOC103473608	chloride intracellular channel protein 4-like	0.770574	1.74353	5.72683e-05
lcn2	lipocalin 2	1.50662	1.19872	0.00377575
LOC103473637	probable G-protein coupled receptor 21	1.19084	1.19641	0.00135734
LOC103473645	programmed cell death 1 ligand 1	1.05857	1.56048	0.00374307
LOC103473652	keratin, type I cytoskeletal 18-A-like	0.586461	1.32342	0.00922663
LOC103473659	coiled-coil domain-containing protein 80-like	-0.725969	-1.34968	0.000180453
LOC103473665	serine/threonine-protein kinase phg2-like	0.489548	1.47557	6.58643e-07
LOC103473682	sodium-dependent phosphate transporter 1-B-like	-0.00866354	1.61624	1.79207e-06
fam136a	family with sequence similarity 136 member A	-0.776633	-0.912124	0.00283538
slc35e4	solute carrier family 35 member E4	-0.0658913	1.1344	7.98946e-06
LOC103473699	apelin receptor B-like	-0.704141	-1.19648	0.00501622
LOC103473702	protein phosphatase PTC7 homolog	-1.39086	-1.13298	2.48432e-05
LOC103473709	anthrax toxin receptor 1-like	-0.919669	-1.23795	0.00282613
LOC103473719	gamma-glutamyltransferase 5-like	-0.333763	-1.16337	0.000826219
LOC103473720	leucine-rich repeat-containing protein 75B-like	-0.996838	-1.80188	0.00230289
rhof	ras homolog family member F (in filopodia)	0.137014	1.00387	0.000172458
LOC103473739	transmembrane protein 119	-1.12536	-1.71946	3.50941e-06
LOC103473754	cytochrome b-c1 complex subunit 9	-0.94088	-0.762097	0.00566853
LOC103473756	proline dehydrogenase 1, mitochondrial-like	0.404237	1.23473	0.00446184
LOC103473770	bone morphogenetic protein receptor type-1B-like	-1.24799	-1.66243	8.82785e-05
tbx3	T-box 3	0.205416	-1.16538	7.84023e-07
bspry	B-box and SPRY domain containing	0.349047	2.56335	1.92708e-11
LOC103473816	TNF receptor-associated factor 2-like	-0.015977	1.18614	2.24961e-08
ak1	adenylate kinase 1	-0.67622	-1.04051	0.00164641
LOC103473851	tyrosine-protein kinase SgK223	0.71523	0.864974	0.00232042
LOC103473856	alpha-synuclein-like	0.132123	1.21028	0.00505139
zbtb7c	zinc finger and BTB domain containing 7C	1.67518	1.85639	0.00152636
znf532	zinc finger protein 532	-0.735623	-0.958826	0.00148725
ptpn13	protein tyrosine phosphatase, non-receptor type 13	0.471785	0.924826	0.00675451
LOC103473902	matrix metalloproteinase-17-like	-0.706908	-1.0022	0.00528459
LOC103473919	cyclin-G2-like	-1.11873	0.20334	0.00243718
LOC103473925	ras-related protein Rab-27B-like	1.6226	1.35078	0.000259474
LOC103473941	AN1-type zinc finger protein 5-like	-0.390673	0.673879	0.00604945
LOC103473952	ribonuclease inhibitor-like	0.671729	1.17987	0.00924129
LOC103473959	niban-like protein 1	0.722478	1.30597	1.65116e-05
lpar1	lysophosphatidic acid receptor 1	-0.675769	-1.16259	0.00597956
phf24	PHD finger protein 24	2.53464	1.96624	7.48551e-06
stoml2	stomatin like 2	-0.729313	-0.753045	0.00971545
LOC103474020	actin, cytoplasmic-like	0.949157	2.08692	0.0025946
LOC103474041	protein NLRC3-like	0.849887	1.18074	0.00458412
LOC103474046	interleukin-7 receptor subunit alpha-like	0.313452	0.798987	0.00510703
LOC103474053	uncharacterized LOC103474053	0.256184	1.53521	0.000274297
LOC103474060	serine/threonine-protein kinase N2-like	0.50623	1.25862	7.92129e-05
LOC103474065	stromelysin-3-like	-0.882117	-2.60899	0.000460842
LOC103474067	uncharacterized LOC103474067	3.56833	4.0989	0.0031127
LOC103474077	annexin A1-like	0.666747	1.14072	0.00350057
LOC103474095	protein FAM102A-like	0.709718	0.757332	0.00405154
p4ha3	prolyl 4-hydroxylase subunit alpha 3	-0.926173	-1.23492	0.000520894
LOC103474142	dehydrogenase/reductase SDR family member 11-like	1.05024	0.593661	0.000324536
tlcd1	TLC domain containing 1	0.565874	1.49942	5.8867e-05
nxn	nucleoredoxin	-0.555175	-1.0964	0.000892446
hic1	hypermethylated in cancer 1	0.18018	-1.10899	8.49813e-06
LOC103474203	rho GTPase-activating protein 32-like	1.15571	0.900242	0.000121445
LOC103474213	heat shock cognate 71 kDa protein-like	1.74184	1.21602	0.000322233
LOC103474214	zona pellucida-like domain-containing protein 1	0.757541	1.50638	6.52266e-05
LOC103474215	synaptotagmin-like protein 2	2.41484	2.41326	1.5529e-18
LOC103474299	uncharacterized LOC103474299	0.289396	1.52318	0.00332878
timm8b	translocase of inner mitochondrial membrane 8 homolog B (yeast)	-0.960933	-0.887133	0.00240773
atp5b	ATP synthase, H+ transporting, mitochondrial F1 complex, beta polypeptide	-0.799235	-0.879112	0.00460496
LOC103474384	kelch-like protein 41b	-0.944409	-1.50032	0.00148029
LOC103474393	vacuole membrane protein 1-like	0.0948028	1.09738	3.04317e-05
tiparp	TCDD inducible poly(ADP-ribose) polymerase	0.0544322	1.40895	1.83417e-06
LOC103474404	heparan-sulfate 6-O-sulfotransferase 3-like	-1.29948	-1.58474	0.00847755
ccnl1	cyclin L1	-0.377788	0.806146	1.31588e-05
ptx3	pentraxin 3	-0.188992	0.761288	0.00684386
mrpl44	mitochondrial ribosomal protein L44	-1.00759	-1.19881	1.01155e-05
sphkap	SPHK1 interactor, AKAP domain containing	-1.08364	-1.52041	0.000692763
pid1	phosphotyrosine interaction domain containing 1	-0.703603	-0.908277	0.00272086
fzd9	frizzled class receptor 9	-1.52852	-1.15754	0.000606238
folh1b	folate hydrolase 1B	1.15027	0.650883	0.00594506
nox4	NADPH oxidase 4	-0.462626	-1.14302	0.0074861
LOC103474491	butyrophilin subfamily 1 member A1-like	-1.26316	1.15618	3.55338e-09
LOC103474517	zinc finger protein 36, C3H1 type-like 1	0.201634	-0.965967	0.000293421
fam101b	family with sequence similarity 101 member B	-0.348924	-1.21052	0.00226998
LOC103474526	solute carrier organic anion transporter family member 1C1-like	1.32888	1.09545	0.000384255
vtn	vitronectin	3.76692	3.28766	6.01245e-14
tlcd2	TLC domain containing 2	0.418029	1.32427	7.46972e-05
mnt	MAX network transcriptional repressor	-0.336926	1.08907	0.00171647
LOC103474553	septin-5-like	0.644808	1.62014	6.29177e-07
LOC103474556	elastin-like	-0.0764905	-1.04448	0.00294941
c1qtnf5	C1q and tumor necrosis factor related protein 5	-0.648477	-1.2389	0.00129456
ankk1	ankyrin repeat and kinase domain containing 1	0.785527	1.71349	1.20707e-05
LOC103474597	myeloid leukemia factor 1	-0.780189	-0.875536	0.00638642
LOC103474603	transmembrane protease serine 4	0.388582	1.58606	5.94119e-08
LOC103474604	interferon alpha/beta receptor 1-like	-0.59979	1.24382	5.51889e-07
LOC103474605	transmembrane protease serine 13	0.457506	1.30037	1.39772e-05
LOC103474608	Down syndrome cell adhesion molecule-like protein 1 homolog	1.46277	1.57197	5.78364e-06
prkd2	protein kinase D2	-0.0968366	1.48273	0.00245721
slc1a5	solute carrier family 1 member 5	0.172662	1.07561	0.000576524
LOC103474629	reticulon-2-like	-0.848476	-1.29314	0.00211651
mrpl28	mitochondrial ribosomal protein L2	-0.732942	-1.0012	0.000729252
LOC103474644	intermediate filament protein ON3-like	0.969295	3.33328	0.00272086
LOC103474648	homeobox protein SIX5	0.111682	-1.06535	0.000830851
fosb	FosB proto-oncogene, AP-1 transcription factor subunit	-4.20922	1.37249	2.44946e-06
itpkc	inositol-trisphosphate 3-kinase C	0.218113	1.19538	6.70165e-06
LOC103474665	keratin, type I cytoskeletal 18-like	2.02318	4.26761	0.00303743
ppm1l	protein phosphatase, Mg2+/Mn2+ dependent 1L	-0.509235	-1.01073	0.00420316
igsf10	immunoglobulin superfamily member 10	-0.576645	-1.25007	0.000553177
rap2b	RAP2B, member of RAS oncogene family	-0.162213	1.0723	7.90389e-08
arhgef26	Rho guanine nucleotide exchange factor 26	0.0139363	1.19266	7.92129e-05
etnk1	ethanolamine kinase 1	0.438532	0.885005	0.00432627
sgcg	sarcoglycan gamma	-0.611484	-0.922308	0.00352195
LOC103474743	clathrin heavy chain 1	-0.145943	-1.20454	0.00121143
LOC103474746	forkhead box protein G1-like	1.32776	2.674	0.000765239
LOC103474747	peptidoglycan-recognition protein SC2-like	-0.063749	2.0646	1.50252e-05
dact3	dishevelled binding antagonist of beta catenin 3	-0.455595	-1.03688	0.00288219
LOC103474750	C5a anaphylatoxin chemotactic receptor 1-like	-1.08254	0.0886817	0.000912772
LOC103474752	ras-related protein Rab-9A-like	1.2182	0.268049	0.000266957
ets1	ETS proto-oncogene 1, transcription factor	-0.343203	0.681989	0.00219441
fli1	Fli-1 proto-oncogene, ETS transcription factor	-0.975532	-1.03355	7.88909e-05
serpinh1	serpin family H member 1	-0.554147	-1.99173	1.11171e-05
hspa13	heat shock protein family A (Hsp70) member 13	-0.125899	0.852288	0.00168476
slc6a4	solute carrier family 6 member 4	-0.632937	1.47426	0.00108305
ssh2	slingshot protein phosphatase 2	-1.13825	0.442987	0.000233709
LOC103474810	protein FAM133-like	0.320297	1.15354	0.00829789
LOC103474812	protein SREK1IP1-like	0.570035	1.18452	0.000114925
mpzl3	myelin protein zero like 3	0.254005	1.19447	3.33798e-06
sik3	SIK family kinase 3	0.114683	0.959946	0.00169003
LOC103474830	small integral membrane protein 11A	-1.46821	-1.83495	0.000137851
LOC103474832	proprotein convertase subtilisin/kexin type 7	0.273381	1.00337	0.000121445
LOC103474834	cerebellin-2-like	1.09101	1.89266	0.00120868
LOC103474835	complement C1q-like protein 4	0.95764	1.85416	0.000729252
LOC103474836	complement C1q-like protein 2	0.921847	1.94938	0.00029178
LOC103474837	tripartite motif-containing protein 16-like	0.419888	2.10874	1.25253e-08
nudt8	nudix hydrolase 8	-0.0491842	0.793254	0.00338959
LOC103474847	numb-like protein	-0.745286	-1.13096	0.00113901
meis3	Meis homeobox 3	-0.707173	-1.56256	0.00743214
ptgfrn	prostaglandin F2 receptor inhibitor	0.527327	1.45251	2.99521e-05
LOC103474897	DENN domain-containing protein 1B-like	0.264573	1.05578	0.00079666
LOC103474900	phosphatidylinositol transfer protein alpha isoform	0.462243	1.18852	4.99095e-05
ecel1	endothelin converting enzyme like 1	-1.04334	-1.59358	7.10615e-05
ap1s3	adaptor related protein complex 1 sigma 3 subunit	-1.96419	0.976615	0.000619645
pax3	paired box 3	-0.240074	-1.02451	0.00168639
mrps22	mitochondrial ribosomal protein S22	-0.930902	-0.616904	0.00995216
LOC103474972	serine/threonine-protein kinase DCLK1-like	-1.79771	-1.44216	0.000850615
LOC103474978	periostin-like	-1.23835	-1.98809	9.14872e-05
LOC103474982	FH2 domain-containing protein 1-like	0.255587	1.63799	3.33798e-06
LOC103474989	claudin-8-like	1.4881	1.39353	0.00679811
LOC103474990	claudin-4-like	0.633878	1.23266	8.0143e-05
LOC103474991	claudin-8-like	0.413114	1.14927	0.0023118
LOC103475003	forkhead box protein O1-A-like	0.25923	1.839	9.13786e-08
LOC103475011	bromodomain-containing protein 4-like	0.229549	0.977471	8.53715e-05
clg13h3orf52	chromosome LG13 open reading frame, human C3orf52	0.074787	0.730115	0.00318907
LOC103475017	NADH dehydrogenase [ubiquinone] 1 subunit C2	-1.23543	-1.29007	1.13969e-05
treh	trehalase	-0.642744	-1.49641	0.0060809
cdon	cell adhesion associated, oncogene regulated	-1.246	-1.64759	8.56054e-05
LOC103475070	suppressor of tumorigenicity 14 protein	0.484883	1.32183	3.83939e-05
LOC103475098	uncharacterized LOC103475098	0.492944	2.00234	0.000393473
ppp1r13l	protein phosphatase 1 regulatory subunit 13 like	0.169926	1.17689	0.000452727
LOC103475128	claudin-4-like	0.0243794	1.50291	4.12416e-08
LOC103475129	claudin-4-like	0.217254	1.45483	2.05858e-07
LOC103475130	claudin-4-like	1.29621	1.36292	0.00063577
LOC103475131	claudin-4-like	-0.39576	0.931153	0.000182016
LOC103475135	claudin-4-like	-0.163779	0.738905	0.00418228
LOC103475152	hepatocyte nuclear factor 3-beta-like	0.725236	1.44907	0.00117431
harbi1	harbinger transposase derived 1	-0.74855	-1.14434	0.00138656
creb3l1	cAMP responsive element binding protein 3 like 1	-0.737722	-1.42407	5.96635e-05
LOC103475177	early nodulin-like protein 2	0.143606	1.1454	0.00262671
epha4	EPH receptor A4	-0.495916	-0.942491	0.000565949
LOC103475214	hypoxia-inducible factor 3-alpha-like	-0.375611	0.743633	0.00122165
LOC103475217	calpain-9-like	0.751913	1.18775	0.000374297
LOC103475252	kunitz-type serine protease inhibitor 6-like	0.538111	1.12333	0.0015781
LOC103475258	proteoglycan 4-like	0.731637	-0.408126	0.00449979
LOC103475264	matrix metalloproteinase-23-like	-0.569421	-1.35492	7.46972e-05
LOC103475265	uncharacterized LOC103475265	-0.877501	0.507281	0.000554602
LOC103475293	anoctamin-7-like	1.07719	1.5476	0.000463109
LOC103475357	ankyrin repeat domain-containing protein SOWAHA-like	0.122483	1.42395	0.000167257
aff4	AF4/FMR2 family member 4	0.260142	0.722012	0.00881546
LOC103475388	cationic amino acid transporter 3	0.220174	1.60339	1.12803e-07
cd248	CD248 molecule	-0.996385	-2.03325	0.000245715
LOC103475397	solute carrier family 22 member 4-like	-1.58415	-1.85546	0.00996758
LOC103475402	STE20-like serine/threonine-protein kinase	0.736062	1.27621	1.08857e-05
LOC103475403	protein Shroom1-like	0.912335	1.41753	7.41269e-05
LOC103475433	pleckstrin homology-like domain family B member 2	-0.680667	-1.1698	0.000452216
LOC103475437	adhesion G-protein coupled receptor G2-like	0.0104885	2.25966	3.96091e-08
LOC103475446	serine/threonine-protein phosphatase 2B catalytic subunit alpha isoform-like	1.89852	1.80868	0.00457471
LOC103475462	bicaudal D-related protein 2-like	0.053603	2.31039	3.44855e-20
layn	layilin	-0.117465	-2.01826	0.00315593
LOC103475527	ras-related protein Rab-38-like	2.00881	1.83603	3.89314e-05
bach1	BTB domain and CNC homolog 1	0.290847	1.63629	2.01185e-09
LOC103475544	protocadherin-16-like	-0.475365	-1.0337	0.00337183
postn	periostin	-1.15763	-1.99552	5.21819e-08
spg20	spastic paraplegia 20 (Troyer syndrome)	0.2048	1.40576	1.95295e-06
ubl3	ubiquitin like 3	-0.0294339	1.11561	1.55389e-05
LOC103475604	protein phosphatase Slingshot homolog 2-like	0.505732	1.09293	0.00446239
c3	complement component 3	1.14954	2.47855	0.000193204
LOC103475617	claudin-4-like	0.143698	1.76816	2.15584e-08
LOC103475622	claudin-like protein ZF-A89	0.0451762	1.56777	1.73092e-11
LOC103475624	claudin-3-like	0.463292	1.42418	2.57764e-08
LOC103475626	uncharacterized LOC103475626	-0.803456	1.38555	3.00653e-06
LOC103475641	F-box only protein 40-like	-0.753149	-0.724037	0.00750314
nrp2	neuropilin 2	-0.549404	-0.910985	0.0044413
LOC103475671	interleukin-12 subunit beta-like	0.557082	1.80838	0.000243768
LOC103475694	clustered mitochondria protein homolog	-1.5436	-1.49381	9.81446e-06
LOC103475709	androgen receptor-like	-0.0853425	-0.935995	0.00112531
jam2	junctional adhesion molecule 2	-0.828517	-1.13	0.000130107
chmp1b	charged multivesicular body protein 1B	-0.0601382	0.605868	0.00514892
LOC103475718	uncharacterized LOC103475718	0.13251	1.78482	0.0048017
LOC103475730	mitochondrial uncoupling protein 2-like	-0.755789	1.41196	0.00116711
atp5j	ATP synthase, H+ transporting, mitochondrial Fo complex subunit F2	-0.932715	-0.943453	0.00116846
LOC103475737	myelin protein zero-like protein 2	0.459975	1.02761	0.000408561
gria3	glutamate ionotropic receptor AMPA type subunit 3	-1.08339	-1.28771	0.00173173
LOC103475760	sodium-dependent proline transporter	-0.215412	1.08947	8.39215e-06
LOC103475790	mitochondrial ornithine transporter 1-like	-1.26674	-1.94066	0.000572528
mrps31	mitochondrial ribosomal protein S31	-0.748896	-0.711907	0.00808206
LOC103475799	junctional adhesion molecule A-like	0.103269	1.54896	1.2865e-08
LOC103475800	sorting nexin-19-like	-1.03822	-1.21946	0.00313623
LOC103475822	spectrin beta chain, non-erythrocytic 1-like	0.842105	0.834191	0.00696065
il13ra1	interleukin 13 receptor subunit alpha 1	0.103266	1.1584	0.00591662
LOC103475864	calpain-5-like	0.186808	1.14432	3.17981e-05
LOC103475909	TSC22 domain family protein 4-like	-0.992359	-0.476671	0.00959862
LOC103475926	serine/threonine-protein kinase D3-like	-0.574918	-1.43782	5.31191e-06
rin1	Ras and Rab interactor 1	2.73256	3.74599	1.53845e-05
LOC103475948	uncharacterized LOC103475948	1.17153	0.227948	0.00956443
LOC103475976	thioredoxin-like	0.355073	0.979439	0.00388332
LOC103475980	large neutral amino acids transporter small subunit 2	-0.10122	1.62639	4.61207e-05
lrp10	LDL receptor related protein 10	0.138974	0.937984	6.20661e-05
ttc5	tetratricopeptide repeat domain 5	0.0532098	-0.928288	0.00406352
adora2b	adenosine A2b receptor	-0.880284	-0.998636	0.00656761
p2rx5	purinergic receptor P2X 5	-1.00917	-1.23728	0.00185908
LOC103476057	carbonic anhydrase 4-like	-1.43384	-1.85558	0.000765239
LOC103476068	14-3-3 protein gamma-1	-0.709207	-1.19377	0.00991755
c1qbp	complement component 1, q subcomponent binding protein	-1.0811	-0.971736	0.000137501
p2rx1	purinergic receptor P2X 1	0.346875	1.09203	0.00014607
LOC103476090	tripartite motif-containing protein 16-like	0.631318	2.43649	5.13114e-09
LOC103476099	ribosomal protein S6 kinase beta-1-like	0.0932697	0.850331	0.000560615
cxadr	coxsackie virus and adenovirus receptor	0.147314	0.928119	0.000657019
btg3	BTG family member 3	-0.499154	0.545327	0.00184667
dgat2	diacylglycerol O-acyltransferase 2	2.36087	3.00151	6.35311e-07
LOC103476132	beta-galactosidase-1-like protein 2	1.52116	-0.202343	0.00673308
acat1	acetyl-CoA acetyltransferase 1	-1.10969	-1.15655	8.56054e-05
steap3	STEAP3 metalloreductase	-0.372061	0.711097	0.000317972
LOC103476191	nuclear apoptosis-inducing factor 1-like	0.0570506	-0.963006	0.00123311
esrra	estrogen related receptor alpha	-0.968054	-1.32498	0.00226998
LOC103476213	potassium channel subfamily K member 4-like	-1.7337	-1.41638	0.000244054
mrpl22	mitochondrial ribosomal protein L28	-0.985914	-0.733912	0.00313338
mfap3	microfibrillar associated protein 3	0.329045	1.21472	0.00768886
LOC103476257	cornifelin homolog B-like	-0.291557	1.34222	1.61343e-09
LOC103476269	protein sprouty homolog 3	-0.948211	-1.45828	0.00316015
LOC103476275	Krueppel-like factor 8	1.25324	0.875405	0.000926276
zbtb16	zinc finger and BTB domain containing 16	1.83671	1.01126	0.00840071
sc5d	sterol-C5-desaturase	0.807762	1.23373	0.000166565
LOC103476345	Krueppel-like factor 5	-0.220529	1.47432	0.00887115
LOC103476349	adapter molecule crk-like	0.2744	0.829909	0.00981965
lrpprc	leucine rich pentatricopeptide repeat containing	-0.720354	-0.811722	0.00801361
ccdc88a	coiled-coil domain containing 88A	-0.101087	-0.929911	0.00382806
mrpl57	mitochondrial ribosomal protein L57	-0.756264	-0.868441	0.0039708
LOC103476442	monocarboxylate transporter 12-B	1.10482	2.1785	4.31078e-06
LOC103476445	C-factor-like	-0.929967	-0.97245	0.000619645
nphp1	nephrocystin 1	-0.755902	-1.16075	0.00699537
LOC103476447	myelin and lymphocyte protein-like	1.22571	1.88394	0.000195023
LOC103476448	myelin and lymphocyte protein-like	-0.955154	-1.09857	0.00575234
mrps5	mitochondrial ribosomal protein S5	-0.801556	-0.648341	0.00477946
arhgef33	Rho guanine nucleotide exchange factor 38	1.25729	1.18846	8.47966e-05
LOC103476495	malate dehydrogenase, cytoplasmic-like	-0.809244	-1.43009	0.00179419
LOC103476520	solute carrier family 2, facilitated glucose transporter member 9-like	2.26836	1.6965	1.94523e-08
LOC103476527	collagen alpha-1(XIII) chain-like	-0.937904	-0.998083	0.00257672
LOC103476546	B-cadherin-like	0.866651	1.66224	0.000107038
LOC103476551	B-cadherin-like	0.326003	1.40256	2.38333e-06
six3	SIX homeobox 3	0.195081	2.01268	0.000143828
LOC103476563	neuroblast differentiation-associated protein AHNAK-like	1.02284	2.19408	2.17788e-05
znf804a	zinc finger protein 804A	-0.763074	-1.45561	0.00428212
LOC103476659	zinc finger protein ZIC 4-like	-0.0234816	-1.0158	0.00730437
LOC103476668	spermatogenesis-associated protein 2-like protein	0.294494	1.14502	0.000381628
arid5b	AT-rich interaction domain 5B	0.647946	0.941294	0.00085393
perp	PERP, TP53 apoptosis effector	0.284878	1.01896	0.000532021
LOC103476699	delta-type opioid receptor-like	-1.44234	-1.91361	0.00338452
LOC103476703	serine protease HTRA1A-like	-0.463187	-1.29897	0.00538361
LOC103476708	SPARC-like	-1.44047	-1.82285	1.17104e-05
p4ha1	prolyl 4-hydroxylase subunit alpha 1	-0.0135229	-1.02806	0.00567833
LOC103476721	formin-2-like	1.52103	1.05351	5.24985e-05
grem2	gremlin 2, DAN family BMP antagonist	-0.748237	-1.26195	0.00144432
LOC103476782	SH3 and PX domain-containing protein 2A-like	-0.758887	-1.25142	1.9753e-05
itprip	inositol 1,4,5-trisphosphate receptor interacting protein	-1.0054	0.534412	7.16673e-06
LOC103476794	bifunctional 3'-phosphoadenosine 5'-phosphosulfate synthase 2	0.0141658	0.894577	0.000435308
pcdh15	protocadherin related 15	1.83659	1.81136	0.00278002
bfsp1	beaded filament structural protein 1	-1.34536	-1.09724	0.00137961
LOC103476805	dynein heavy chain domain-containing protein 1-like	1.84899	1.65989	0.00362795
otor	otoraplin	-0.445753	-1.16528	0.00605371
LOC103476819	zinc finger protein 503	-0.130477	-1.39367	8.20924e-05
tysnd1	trypsin domain containing 1	-0.839269	-1.30754	0.00743037
LOC103476842	acyl-CoA desaturase	1.38079	1.43634	5.83883e-09
LOC103476853	RPE-retinal G protein-coupled receptor-like	0.879346	1.11258	0.00231554
tp53bp2	tumor protein p53 binding protein 2	0.0440074	1.4387	2.10237e-06
LOC103476866	semaphorin-4G-like	0.641052	2.19377	7.48732e-12
LOC103476869	uncharacterized LOC103476869	-0.633961	-0.802505	0.0075201
LOC103476874	tripartite motif-containing protein 16-like	0.69912	2.08679	7.88905e-08
LOC103476879	transmembrane protein 150A-like	-0.510014	1.76038	6.59929e-09
pard3b	par-3 family cell polarity regulator beta	0.798424	1.10442	5.47756e-05
LOC103476923	cytochrome c oxidase assembly protein COX15 homolog	-0.580704	-0.756415	0.0077886
hps6	HPS6, biogenesis of lysosomal organelles complex 2 subunit 3	0.94103	0.391155	0.00204432
zdhhc16	zinc finger DHHC-type containing 16	0.983028	1.72374	6.76801e-06
LOC103476948	WD repeat- and FYVE domain-containing protein 4	0.952461	0.701821	0.00300423
LOC103476962	peroxisomal N(1)-acetyl-spermine/spermidine oxidase-like	0.671142	1.35112	0.000148894
mtg1	mitochondrial ribosome associated GTPase 1	-1.11498	-1.0915	0.00413313
echs1	enoyl-CoA hydratase, short chain, 1, mitochondrial	-0.656241	-0.916909	0.0034562
LOC103476985	sphingomyelin synthase-related protein 1-like	0.610729	1.11231	0.00179715
fam83b	family with sequence similarity 83 member B	0.362331	1.27366	0.00118974
col21a1	collagen type XXI alpha 1 chain	-1.31215	-1.98795	4.67469e-10
lmbrd1	LMBR1 domain containing 1	-0.312506	0.487996	0.00978749
kcnk1	potassium two pore domain channel subfamily K member 1	-0.190092	1.68621	1.05957e-07
agpat4	1-acylglycerol-3-phosphate O-acyltransferase 4	0.448526	1.62408	1.51153e-05
itga9	integrin subunit alpha 9	-0.695622	-0.941381	0.0064917
fbln7	fibulin 7	-1.16968	-1.80616	4.89807e-07
LOC103477057	sodium/potassium-transporting ATPase subunit beta-233-like	1.27879	1.21306	0.000124783
inpp5f	inositol polyphosphate-5-phosphatase F	0.990384	0.870351	0.00237141
prdx3	peroxiredoxin 3	-0.920443	-0.930369	0.00237141
LOC103477149	cytochrome c oxidase subunit 5B, mitochondrial-like	-1.26491	-0.884537	0.00547432
LOC103477151	androgen-dependent TFPI-regulating protein	1.61023	1.27132	0.00205212
LOC103477157	dapper homolog 2-like	-0.319393	-1.02748	0.00237141
plpp4	phospholipid phosphatase 4	-1.06418	-2.00464	0.00231544
mrpl14	mitochondrial ribosomal protein L16	-1.1501	-0.738124	0.0012785
LOC103477210	CSC1-like protein 2	0.0366255	0.803655	0.0011667
LOC103477211	calpain-1 catalytic subunit	-0.402069	-0.981676	0.00367879
LOC103477212	calpain-2 catalytic subunit-like	0.738802	1.01507	0.00314418
LOC103477213	calpain-2 catalytic subunit-like	1.87133	1.81994	0.000193757
LOC103477224	cystatin-like	0.552956	1.63203	0.00618825
sptlc3	serine palmitoyltransferase long chain base subunit 3	0.0562818	1.12162	6.9525e-05
nid1	nidogen 1	-0.556197	-1.10233	0.000505053
sun2	Sad1 and UNC84 domain containing 2	0.972155	0.874653	0.0016043
mrpl2	mitochondrial ribosomal protein L21	-0.757733	-0.81307	0.00278464
mxra5	matrix remodeling associated 5	-1.13238	-1.8113	6.37444e-05
gyg2	glycogenin 2	-1.03895	-1.35154	7.42584e-06
rel	REL proto-oncogene, NF-kB subunit	0.00389464	1.26756	1.37937e-07
LOC103477331	dehydrogenase/reductase SDR family member on chromosome X-like	1.94863	2.51636	6.50773e-11
epcam	epithelial cell adhesion molecule	-0.308344	1.14976	1.2865e-08
LOC103477334	mucin-4-like	0.636216	1.75335	3.11477e-05
nkx6-2	NK6 homeobox 2	2.79952	1.41102	0.000460842
cfap46	cilia and flagella associated protein 46	3.1638	0.536257	0.00111518
ldb3	LIM domain binding 3	-0.673799	-1.32537	1.94643e-05
LOC103477392	RNA polymerase II degradation factor 1-like	0.543399	1.39659	0.000180392
LOC103477396	elongation of very long chain fatty acids protein 6-like	-0.443975	1.99822	7.09941e-08
helz2	helicase with zinc finger 2	0.366347	1.18641	0.000729252
LOC103477463	bcl-2/adenovirus E1B 19 kDa-interacting protein 2-like protein	0.580522	1.33249	3.24977e-07
selenbp1	selenium binding protein 1	-0.721309	-1.34237	0.00277089
LOC103477501	protein asteroid homolog 1-like	0.517344	1.34881	0.0028095
LOC103477521	beta-1,4-galactosyltransferase 3-like	-0.463944	-0.701971	0.0080947
LOC103477522	ankyrin repeat domain-containing protein SOWAHC-like	0.0370852	0.988619	0.000328633
LOC103477535	perilipin-2-like	1.51583	0.297883	0.00283586
mex3a	mex-3 RNA binding family member A	0.250465	-0.65288	0.00304096
LOC103477555	ras-related protein Rab-11A-like	0.601663	1.28808	1.58326e-05
LOC103477563	uncharacterized LOC103477563	0.313783	0.779725	0.00316544
LOC103477571	nuclear receptor subfamily 2 group F member 5	-0.605457	-1.2274	0.0019765
LOC103477589	spindle assembly checkpoint kinase-like	0.0954774	1.60284	5.07022e-07
tp53inp1	tumor protein p53 inducible nuclear protein 1	0.240516	1.41878	7.65383e-05
nes	nestin	-0.583024	-0.946175	0.00799129
sh3bp5	SH3 domain binding protein 5	0.154405	0.810772	0.00384021
LOC103477636	protein S100-A1-like	2.42233	2.84426	0.00881765
LOC103477638	semaphorin-7A-like	-1.2374	-1.60468	0.00267344
cspg5	chondroitin sulfate proteoglycan 5	-0.682299	-0.9011	0.00766204
LOC103477659	fucolectin-7-like	1.86047	2.37043	0.00424384
agmo	alkylglycerol monooxygenase	1.21019	-0.132301	0.00285599
LOC103477686	trypsin I-P38-like	4.31843	2.4447	0.00028211
LOC103477689	von Willebrand factor D and EGF domain-containing protein-like	-1.507	-2.17299	3.93487e-09
vwde	von Willebrand factor D and EGF domains	1.63321	0.403551	0.000779269
LOC103477711	zinc finger protein 385D-like	-0.808738	-0.814111	0.00418228
LOC103477730	apoptosis-associated speck-like protein containing a CARD	0.0804989	1.00564	0.00015686
LOC103477732	caspase-4-like	0.399568	1.29734	0.00110638
LOC103477733	protein C-ets-1-like	-1.41112	-0.768219	0.00998329
LOC103477735	zona pellucida sperm-binding protein 3-like	3.00351	2.6893	1.25253e-08
LOC103477736	prostate stem cell antigen-like	3.92327	3.55658	2.76625e-20
LOC103477737	uncharacterized LOC103477737	0.696414	0.776659	0.00684471
LOC103477738	lysosomal thioesterase PPT2-A-like	0.393624	0.935143	0.000455344
LOC103477741	RING finger protein 183	0.748312	1.02619	0.00932798
LOC103477767	free fatty acid receptor 2-like	-1.33064	0.881175	2.43771e-09
LOC103477768	uncharacterized LOC103477768	0.765593	1.64539	4.56013e-05
LOC103477775	protein FAM110B-like	-0.91358	-1.23295	0.000597528
LOC103477779	uncharacterized LOC103477779	0.654274	2.19571	4.60258e-13
rhbdl2	rhomboid like 2	0.0403075	0.831563	0.000176467
pou3f1	POU class 3 homeobox 1	-0.86757	-1.5672	0.000313837
fhl3	four and a half LIM domains 3	0.297851	1.68718	1.36886e-05
stk40	serine/threonine kinase 40	-0.221879	1.12692	2.4083e-06
mrps15	mitochondrial ribosomal protein S15	-0.721048	-0.664621	0.0025478
smpdl3b	sphingomyelin phosphodiesterase acid like 3B	-1.46135	-1.36924	0.00656096
LOC103477833	forkhead box protein O3-like	0.782587	-0.872077	0.00293294
scmh1	sex comb on midleg homolog 1 (Drosophila)	-0.485663	-1.19784	0.000884673
LOC103477848	apolipoprotein Eb-like	0.488003	1.19948	0.000293421
LOC103477857	inactive phospholipase C-like protein 2	0.433199	1.01717	0.00268719
LOC103477874	meprin A subunit beta-like	0.329853	1.70006	0.000413491
vtcn1	V-set domain containing T cell activation inhibitor 1	1.34625	2.25426	0.00181227
LOC103477884	persulfide dioxygenase ETHE1, mitochondrial-like	0.435009	0.799718	0.00504527
LOC103477887	sialoadhesin-like	-0.0679957	1.78562	7.48551e-06
LOC103477905	meprin A subunit beta-like	1.01478	1.78582	1.45837e-05
bcl3	B-cell CLL/lymphoma 3	-0.234296	1.47571	5.44509e-05
nectin2	nectin cell adhesion molecule 2	0.572332	1.1059	0.00017017
LOC103477960	tubulin beta chain	-0.0577246	-1.13755	0.000522877
pex5	peroxisomal biogenesis factor 5	-0.456811	-0.775116	0.00252088
tpi1	triosephosphate isomerase 1	-1.11951	-1.78097	5.53431e-05
LOC103477989	atrophin-1	-0.666561	-0.960265	0.00801361
chd4	chromodomain helicase DNA binding protein 4	-0.615358	-0.921666	0.00304079
mrpl51	mitochondrial ribosomal protein L51	-0.806443	-0.910321	0.000238433
plekhg6	pleckstrin homology and RhoGEF domain containing G6	0.498338	1.06768	0.000444643
popdc2	popeye domain containing 2	-0.982901	-1.30017	0.000996502
clcn1	chloride voltage-gated channel 1	-0.492782	-1.02676	0.00418228
LOC103478026	rho guanine nucleotide exchange factor 19-like	0.754057	0.755336	0.00981859
LOC103478034	solute carrier family 2, facilitated glucose transporter member 3-like	-0.0527507	1.02494	2.78741e-06
LOC103478043	microfibrillar-associated protein 2-like	-0.993599	-1.32142	2.02999e-06
isoc2	isochorismatase domain containing 2	-0.735237	-0.710522	0.00505132
leng9	leukocyte receptor cluster member 9	-0.163184	0.560853	0.00551392
flcn	folliculin	-0.0484255	1.05416	0.000765239
ndufa3	NADH:ubiquinone oxidoreductase subunit A3	-1.10639	-0.997183	0.000858537
il17d	interleukin 17D	-1.09621	-1.15181	0.00299731
LOC103478099	myosin-10-like	0.900771	1.03991	0.000828225
LOC103478107	zinc finger and BTB domain-containing protein 7B	0.555687	1.37347	3.71254e-05
LOC103478115	lipolysis-stimulated lipoprotein receptor	0.069394	1.01434	0.00696065
LOC103478139	myosin-4-like	0.88803	1.24632	0.000950173
LOC103478140	acyl-coenzyme A thioesterase THEM4-like	-0.838953	1.21173	3.00359e-12
LOC103478148	interleukin-6 receptor subunit alpha-like	0.0657382	0.875596	0.00396899
LOC103478155	cingulin	0.766998	2.02841	2.34193e-07
LOC103478156	SH2 domain-containing adapter protein E-like	-1.03416	-0.700002	0.00673308
LOC103478173	protein S100-A1-like	-0.636337	-1.11582	0.00120939
LOC103478188	nucleolar protein 58-like	0.993383	1.52533	0.00148679
LOC103478196	gap junction beta-2 protein-like	-0.700819	1.89698	0.00524368
LOC103478201	protein spire homolog 1	0.955632	0.942113	0.00828793
fam46a	family with sequence similarity 46 member A	-0.592326	-1.61009	3.41314e-05
bckdhb	branched chain keto acid dehydrogenase E1, beta polypeptide	-0.784198	-0.600487	0.00873463
LOC103478301	uncharacterized LOC103478301	0.576083	1.045	0.00900841
LOC103478306	interleukin-1 receptor type 1-like	1.00988	1.50733	0.00781561
scx	scleraxis bHLH transcription factor	-1.12724	-1.79039	5.78364e-06
LOC103478316	cholecystokinin-like	-0.128484	2.60941	1.47337e-07
LOC103478337	R-spondin-3-like	-1.07935	-1.3287	0.0015312
LOC103478341	kelch-like protein 38	-0.533071	2.42023	0.00237141
LOC103478362	protein cordon-bleu	-0.568614	-1.01429	0.000491327
LOC103478374	iroquois-class homeodomain protein irx-1-like	-0.97445	-2.15593	3.56499e-08
irx2	iroquois homeobox 2	-0.03159	-1.547	0.000149799
dcdc2	doublecortin domain containing 2	1.62769	2.0056	0.00527055
mboat1	membrane bound O-acyltransferase domain containing 1	0.530383	1.47288	0.00688863
il1r2	interleukin 1 receptor type 2	-0.916681	1.48635	0.000442108
mal2	mal, T-cell differentiation protein 2	0.70018	1.54634	4.83226e-05
LOC103478393	tumor necrosis factor receptor superfamily member 6B-like	-1.52645	0.0760989	0.000994782
LOC103478412	syndecan-2-like	-0.632957	0.404053	0.00533492
LOC103478426	CUB domain-containing protein 1-like	-0.388592	1.6546	1.94449e-07
clec3b	C-type lectin domain family 3 member B	-1.47434	-1.90092	1.2942e-07
kdf1	keratinocyte differentiation factor 1	0.393773	0.768416	0.00741304
fam46b	family with sequence similarity 46 member B	-0.991403	-1.07153	9.94556e-06
LOC103478445	transcription elongation factor A protein 3-like	-0.54838	-0.709995	0.00458412
has1	hyaluronan synthase 1	-2.07839	1.09818	0.00054934
LOC103478479	maternal B9.15 protein-like	-1.8779	1.55324	4.9099e-07
LOC103478505	uncharacterized LOC103478505	-0.32726	0.798979	0.00474376
aplp1	amyloid beta precursor like protein 1	0.457034	1.59399	3.20649e-08
LOC103478525	suppressor of tumorigenicity 14 protein homolog	0.49881	1.27932	0.000115794
LOC103478547	macrophage mannose receptor 1-like	1.13234	1.55314	0.00317098
LOC103478549	FH1/FH2 domain-containing protein 3-like	-0.359196	-1.35819	0.000583809
LOC103478550	cytochrome P450 27C1-like	0.826534	1.48803	0.000145996
macc1	metastasis associated in colon cancer 1	0.00613029	1.49153	1.37421e-05
LOC103478556	twist-related protein 2-like	-1.1325	-1.53099	0.00109993
fkbp14	FK506 binding protein 14	-0.661422	-1.76824	0.00578637
LOC103478572	3-hydroxyisobutyrate dehydrogenase, mitochondrial	-0.745559	-0.721657	0.00729421
LOC103478578	homeobox protein Hox-A2b-like	0.370237	-1.39559	0.00551313
osbpl3	oxysterol binding protein like 3	0.628491	1.70889	5.3623e-05
LOC103478589	sphingomyelin phosphodiesterase 3-like	1.18382	0.44815	0.00774198
LOC103478592	protein FAM124A	-0.998491	-1.56765	1.28446e-05
LOC103478610	tumor necrosis factor receptor superfamily member 16-like	-0.475357	-1.0174	0.0080947
LOC103478615	uridine phosphorylase 1-like	-0.526431	1.35554	7.44474e-08
LOC103478639	solute carrier family 45 member 4-like	-0.0580232	1.30781	1.18404e-09
nr4a3	nuclear receptor subfamily 4 group A member 3	-0.961776	1.30576	0.0017174
hpx	hemopexin	4.33787	5.07724	0.00231485
syngr1	synaptogyrin 1	1.34262	0.914687	7.42388e-05
esrp1	epithelial splicing regulatory protein 1	0.975601	1.15642	0.00125066
epb41l4b	erythrocyte membrane protein band 4.1 like 4B	0.996444	1.10746	0.00225684
LOC103478678	H-2 class II histocompatibility antigen, E-S beta chain-like	1.10185	1.42042	0.00554362
LOC103478681	H-2 class II histocompatibility antigen, A-U alpha chain-like	1.05626	1.15029	0.000729252
mrpl32	mitochondrial ribosomal protein L37	-0.858758	-1.18119	0.000258653
LOC103478705	uncharacterized LOC103478705	0.00888237	-0.911421	0.00135258
fcgbp	Fc fragment of IgG binding protein	3.62265	2.29198	0.00908607
adamtsl4	ADAMTS like 4	-0.333518	-0.820298	0.00666396
LOC103478736	cellular retinoic acid-binding protein 2-like	0.618987	-0.557494	0.00208264
bves	blood vessel epicardial substance	-0.795317	-0.736861	0.00331523
srpk2	SRSF protein kinase 2	0.912623	0.804678	0.00182295
LOC103478817	matrilin-4-like	-1.36125	-1.14693	0.00543369
nipal2	NIPA like domain containing 2	-0.950089	-0.518574	0.00591662
znf385b	zinc finger protein 385B	1.19603	0.826355	0.000999855
LOC103478845	C-X-C chemokine receptor type 4-like	-0.507005	-1.73637	0.00908877
ndufb3	NADH:ubiquinone oxidoreductase subunit B3	-0.925466	-0.907589	0.00137039
col6a2	collagen type VI alpha 2	-0.800072	-1.49633	0.000825295
LOC103478877	matrix metalloproteinase-14-like	-0.703697	-1.82732	2.25949e-07
LOC103478897	gamma-interferon-inducible-lysosomal thiol reductase-like	0.139562	0.879235	0.00176487
abhd4	abhydrolase domain containing 4	-0.393262	0.531028	0.00152366
LOC103478943	glutamate decarboxylase 1-like	-0.531812	1.18029	0.00726007
LOC103478946	protein NLRC3-like	0.649038	1.07492	0.00424048
LOC103478954	amyloid beta A4 precursor protein-binding family B member 1-interacting protein-like	-0.808311	-1.6625	0.00101703
LOC103478955	uncharacterized LOC103478955	-1.69944	-2.46655	1.31526e-07
LOC103478976	phospholipid phosphatase 3-like	-0.92585	-1.38458	0.000137762
LOC103479008	uridine-cytidine kinase 2-B	0.152244	1.06371	0.000619673
LOC103479012	membrane protein FAM159B-like	2.60461	2.50983	3.62691e-09
LOC103479030	discoidin domain-containing receptor 2-like	3.72688	3.13413	8.89664e-13
LOC103479056	profilin-2-like	-0.512119	-0.92903	0.00112091
LOC103479065	major facilitator superfamily domain-containing protein 8-like	3.37161	2.7451	3.10177e-22
itgbl1	integrin subunit beta like 1	-0.680218	-1.2401	0.000147158
gng12	G protein subunit gamma 12	0.743451	1.23046	0.000443452
LOC103479132	cytochrome b-c1 complex subunit 6, mitochondrial-like	-0.905902	-0.800995	0.00653137
LOC103479174	cAMP-specific 3',5'-cyclic phosphodiesterase 4C-like	1.11118	0.959192	0.0025948
LOC103479176	transcription factor jun-D-like	-1.20552	-0.326463	0.00218988
col6a1	collagen type VI alpha 1	-0.560889	-1.18257	0.00834886
LOC103479199	gamma-interferon-inducible lysosomal thiol reductase-like	-0.139976	1.00864	0.00472002
mrpl37	mitochondrial ribosomal protein L38	-0.828318	-1.00017	0.000115227
kctd12	potassium channel tetramerization domain containing 12	0.228523	1.96059	0.00261679
tox	thymocyte selection associated high mobility group box	0.490016	1.131	0.00282613
LOC103479308	olfactomedin-like protein 2B	-0.784341	-1.44846	0.000104504
LOC103479317	ES1 protein homolog, mitochondrial-like	-0.723151	-1.0646	0.000415184
LOC103479329	neurabin-1-like	0.319772	0.832202	0.00900841
LOC103479330	integrin alpha-6-like	0.615292	1.33087	3.19174e-05
fam129a	family with sequence similarity 129 member A	0.24266	0.727449	0.00640182
scel	sciellin	0.858124	2.17418	1.13428e-05
LOC103479361	fibronectin type III domain-containing protein 7-like	1.05564	1.61693	0.00183889
LOC103479393	dehydrogenase/reductase SDR family member 12-like	-0.362833	-1.74282	0.000992947
LOC103479401	glypican-5-like	-1.0131	-1.33042	0.00028517
LOC103479416	uncharacterized LOC103479416	1.12083	1.47575	0.000858537
LOC103479424	mid1-interacting protein 1-B-like	0.260061	1.42925	0.00266058
ndufa13	NADH:ubiquinone oxidoreductase subunit A1	-0.965053	-0.850923	0.00176162
LOC103479445	uncharacterized LOC103479445	-1.15906	-1.1632	0.00233715
LOC103479464	cAMP-responsive element modulator-like	-1.66869	0.769044	0.00028341
LOC103479492	MICOS complex subunit MIC26-like	-0.989062	-0.717447	0.00115007
LOC103479499	sodium/potassium-transporting ATPase subunit alpha-2	-1.07675	-1.30159	0.00908877
LOC103479501	succinate dehydrogenase cytochrome b560 subunit, mitochondrial-like	-1.0269	-0.864327	0.000274333
LOC103479509	purine nucleoside phosphorylase-like	-0.0189778	1.46421	6.12928e-08
LOC103479517	nectin-4-like	0.331964	1.23963	0.00338959
LOC103479524	myeloid-associated differentiation marker homolog	0.802902	1.24564	0.000694993
LOC103479526	leukotriene B4 receptor 1-like	-0.108389	1.29261	6.29177e-07
sdr39u1	short chain dehydrogenase/reductase family 39U member 1	-1.03175	-0.838943	0.00018151
dsp	desmoplakin	0.643457	1.91164	1.26747e-08
filip1l	filamin A interacting protein 1 like	-0.453787	-1.13345	0.00191672
LOC103479561	solute carrier family 22 member 23-like	0.0909232	1.11338	7.42584e-06
LOC103479563	desmoglein-2	0.145509	1.85379	2.93113e-07
LOC103479564	desmocollin-2-like	0.00478809	1.85302	2.37921e-07
LOC103479571	uncharacterized LOC103479571	-0.694551	-1.12435	0.000641247
vps4b	vacuolar protein sorting 4 homolog B	0.093649	1.12751	8.87196e-07
LOC103479587	glutamine synthetase	-0.234899	1.34422	2.67367e-07
LOC103479594	integral membrane protein 2C-like	-1.8275	0.878061	0.000151241
LOC103479605	elongation of very long chain fatty acids protein 1-like	-0.0655599	2.57263	2.44052e-11
LOC103479607	bcl-2-related ovarian killer protein homolog B-like	0.545305	1.55484	5.80348e-06
LOC103479638	desmocollin-1-like	-0.00930994	1.75258	2.95061e-06
LOC103479641	laminin subunit alpha-3	0.645204	1.3985	3.04615e-05
LOC103479643	period circadian protein homolog 2-like	-0.596989	1.94657	5.24977e-05
kpna3	karyopherin subunit alpha 3	-0.0829436	1.19286	0.000517331
atg9b	autophagy related 9B	-0.321115	0.877057	0.00243118
wnt3a	Wnt family member 3A	0.846614	-0.799471	0.000687981
LOC103479711	7-alpha-hydroxycholest-4-en-3-one 12-alpha-hydroxylase	-1.04522	-1.22461	0.0030704
higd1a	HIG1 hypoxia inducible domain family member 1A	-0.474464	0.849385	2.36657e-06
aqp1	aquaporin 1 (Colton blood group)	-1.20227	-0.375643	0.00173583
ndufv2	NADH:ubiquinone oxidoreductase core subunit V2	-0.867026	-0.918046	0.00247205
twsg1	twisted gastrulation BMP signaling modulator 1	-0.396456	-0.855141	0.00230756
LOC103479734	protein APCDD1	-0.641531	-1.42662	0.000302881
LOC103479744	retinal-specific ATP-binding cassette transporter-like	1.30715	1.13522	0.0044413
LOC103479745	noelin-3-like	-2.55262	-3.49824	5.70118e-09
LOC103479746	collagen alpha-1(XI) chain-like	-0.395984	-1.31997	0.00269962
LOC103479802	apolipoprotein D-like	4.02132	3.52383	1.32955e-16
LOC103479807	atypical chemokine receptor 4-like	-0.721887	-1.36113	7.18076e-05
LOC103479820	collectin-12-like	-0.745064	-1.19526	0.00120868
LOC103479823	myomesin-1-like	-0.494321	-1.34574	0.000141603
LOC103479839	chemokine XC receptor 1-like	0.668924	0.959826	0.00426109
bcl10	B-cell CLL/lymphoma 10	0.304158	0.989847	0.000283119
egfr	epidermal growth factor receptor	-0.155389	1.01874	0.000225382
npc1	NPC intracellular cholesterol transporter 1	0.124879	0.714811	0.00755158
kiaa1211l	KIAA1211 like	2.12455	2.55755	4.12597e-08
skil	SKI-like proto-oncogene	0.172777	1.1701	0.00257672
LOC103479897	protein CYR61-like	1.35138	0.133752	0.00323465
LOC103479955	laminin subunit gamma-2	0.711266	1.23348	0.000125145
mfsd9	major facilitator superfamily domain containing 9	1.20815	1.55622	3.01065e-05
[truncated: 248 more rows]
