# Supplementary material for: Genetic basis of orange spot formation in the guppy (Poecilia reticulata)
Source: BMC Ecol Evol. 2021 Nov 25;21:211. doi: 10.1186/s12862-021-01942-2 (PMC8613973; doi:10.1186/s12862-021-01942-2)
Supplement: Supplementary file 5 — Additional file 5. List of DEGs with enriched GO terms. [file 12862_2021_1942_MOESM5_ESM.xlsx]

## Sheet: Sheet3
GO term name	Gene name	Product	logFC	FDR
GO:0006189	pfas	phosphoribosylformylglycinamidine synthase	0.831345	1.52221e-08
'de novo' IMP biosynthetic process	gart	trifunctional purine biosynthetic protein adenosine-3	0.981459	2.40379e-12
	paics (LOC103463823)	phosphoribosylaminoimidazole carboxylase, phosphoribosylaminoimidazole succinocarboxamide synthetase	1.17429	3.3725e-15
	ppat	amidophosphoribosyltransferase	1.49084	1.62366e-25
	atic	bifunctional purine biosynthesis protein PURH	2.10974	4.52482e-44
GO:0006164	impdh1b (LOC103459213)	inosine-5'-monophosphate dehydrogenase 1b	0.790348	7.37692e-06
purine nucleotide biosynthetic process	pfas	phosphoribosylformylglycinamidine synthase	0.831345	1.52221e-08
	gart	trifunctional purine biosynthetic protein adenosine-3	0.981459	2.40379e-12
	paics	phosphoribosylaminoimidazole carboxylase, phosphoribosylaminoimidazole succinocarboxamide synthetase	1.17429	3.3725e-15
	ppat	amidophosphoribosyltransferase	1.49084	1.62366e-25
	atic	bifunctional purine biosynthesis protein PURH	2.10974	4.52482e-44
GO:0043473	sox10	transcription factor SOX-10	0.754618	0.000194842
pigmentation	gart	trifunctional purine biosynthetic protein adenosine-3	0.981459	2.40379e-12
	mitfa (LOC103465526)	microphthalmia-associated transcription factor	1.10836	4.87762e-08
	paics (LOC103463823)	uncharacterized protein LOC103463823	1.17429	3.3725e-15
	ltk (LOC103458875)	ALK tyrosine kinase receptor-like	1.20535	1.62494e-08
	slc45a2	membrane-associated transporter protein	1.64116	2.90006e-09
GO:0016192	ap3m2 (LOC103469755)	AP-3 complex subunit mu-2	0.496143	0.00453418
vesicle-mediated transport	optn	optineurin	0.509295	0.00261527
	ap2s1	AP-2 complex subunit sigma	0.558848	0.000366413
	hps4	Hermansky-Pudlak syndrome 4 protein	0.687913	0.000518272
	vti1b	vesicle transport through interaction with t-SNAREs homolog 1B	0.718883	4.29081e-05
	spire1b (LOC103478201)	protein spire homolog 1	0.73927	0.00715172
	hps1	Hermansky-Pudlak syndrome 1 protein	1.04995	3.32523e-09
	rab32	ras-related protein Rab-32	1.11957	3.11424e-11
	rab38	ras-related protein Rab-38	1.16383	7.11253e-09
	gga2l (LOC103481937)	ADP-ribosylation factor-binding protein GGA2-like	1.42955	2.33484e-15
	rab38l (LOC103475527)	ras-related protein Rab-38-like	1.63895	4.42168e-08
	rab38l (LOC103480388)	ras-related protein Rab-38-like	1.71109	1.23333e-15
	rab38l (LOC103475390)	ras-related protein Rab-38-like	3.20477	4.52844e-70
	rhobtb3	rho-related BTB domain-containing protein 3	3.34442	8.70638e-22
