# Supplementary material for: Genetic basis of orange spot formation in the guppy (Poecilia reticulata)
Source: BMC Ecol Evol. 2021 Nov 25;21:211. doi: 10.1186/s12862-021-01942-2 (PMC8613973; doi:10.1186/s12862-021-01942-2)
Supplement: Supplementary file 6 — Additional file 6. List of xanthophore and iridophore-related genes. Asterisks indicate genes with known effects on multiple pigment cells (xanthophore, iridophore, and melanophore). [file 12862_2021_1942_MOESM6_ESM.xlsx]

## Sheet: Sheet1
Pigmentary function	Gene name	Reference
Xanthophore
Xanthophore development	csf1b (LOC103467541)	Patterson LB, Parichy DM. Interactions with iridophores and the tissue environment required for patterning melanophores and xanthophores during zebrafish adult pigment stripe formation. PLoS Genet. 2013;9:e1003561.
	csf1ra*	Kottler VA, Fadeev A, Weigel D, Dreyer C. Pigment pattern formation in the guppy, Poecilia reticulata, involves the Kita and Csf1ra receptor tyrosine kinases. Genetics. 2013;194:631-46.
	ednrba (LOC103478941)*	Parichy DM, Mellgren EM, Rawls JF, Lopes SS, Kelsh RN, Johnson SL. Mutational analysis of endothelin receptor b1 (rose) during neural crest and pigment pattern development in the zebrafish Danio rerio. Dev Biol. 2000;227:294-306.
	leo1	Nguyen CT, Langenbacher A, Hsieh M, Chen JN. The PAF1 complex component Leo1 is essential for cardiac and neural crest development in zebrafish. Dev Biol. 2010;341:167-75.
	pax3b	Minchin JE, Hughes SM. Sequential actions of Pax3 and Pax7 drive xanthophore development in zebrafish neural crest. Dev Biol. 2008;317:508-22.
	pax7a	Sequential actions of Pax3 and Pax7 drive xanthophore development in zebrafish neural crest. Minchin, James E.N. Hughes, Simon M. 2008
	slc2a11a	Kimura T, Nagao Y, Hashimoto H, Yamamoto-Shiraishi Y, Yamamoto S, Yabe T, Takada S, Kinoshita M, Kuroiwa A, Naruse K. Leucophores are similar to xanthophores in their specification and differentiation processes in medaka. Proc Natl Acad Sci U S A. 2014;111:7343-8.
	thra (LOC103468293)*	Saunders LM, Mishra AK, Aman AJ, Lewis VM, Toomey MB, Packer JS, Qiu X, McFaline-Figueroa JL, Corbo JC, Trapnell C, Parichy DM. Thyroid hormone regulates distinct paths to maturation in pigment cell lineages. Elife. 2019;8:e45181.
	thrab (LOC103481705)*	Saunders LM, Mishra AK, Aman AJ, Lewis VM, Toomey MB, Packer JS, Qiu X, McFaline-Figueroa JL, Corbo JC, Trapnell C, Parichy DM. Thyroid hormone regulates distinct paths to maturation in pigment cell lineages. Elife. 2019;8:e45181.
	thrb*	Saunders LM, Mishra AK, Aman AJ, Lewis VM, Toomey MB, Packer JS, Qiu X, McFaline-Figueroa JL, Corbo JC, Trapnell C, Parichy DM. Thyroid hormone regulates distinct paths to maturation in pigment cell lineages. Elife. 2019;8:e45181.
	sox10*	Nagao Y, Takada H, Miyadai M, Adachi T, Seki R, Kamei Y, Hara I, Taniguchi Y, Naruse K, Hibi M, Kelsh RN, Hashimoto H. Distinct interactions of Sox5 and Sox10 in fate specification of pigment cells in medaka and zebrafish. PLoS Genet. 2018;14:e1007260.
	sox5	Nagao Y, Takada H, Miyadai M, Adachi T, Seki R, Kamei Y, Hara I, Taniguchi Y, Naruse K, Hibi M, Kelsh RN, Hashimoto H. Distinct interactions of Sox5 and Sox10 in fate specification of pigment cells in medaka and zebrafish. PLoS Genet. 2018;14:e1007260.
Pteridine synthesis	gch2 (LOC103481546)*	Lister JA. Larval but not adult xanthophore pigmentation in zebrafish requires GTP cyclohydrolase 2 (gch2) function. Pigment Cell Melanoma Res. 2019;32:724-727.
	pts*	Ben J, Lim TM, Phang VP, Chan WK. Cloning and tissue expression of 6-pyruvoyl tetrahydropterin synthase and xanthine dehydrogenase from Poecilia reticulata. Mar Biotechnol (NY). 2003;5:568-78.
	xdh	Parichy DM, Ransom DG, Paw B, Zon LI, Johnson SL. An orthologue of the kit-related gene fms is required for development of neural crest-derived xanthophores and a subpopulation of adult melanocytes in the zebrafish, Danio rerio. Development. 2000;127:3031-44.
	qdpra	Breuer M, Guglielmi L, Zielonka M, Hemberger V, Kölker S, Okun JG, Hoffmann GF, Carl M, Sauer SW, Opladen T. QDPR homologues in Danio rerio regulate melanin synthesis, early gliogenesis, and glutamine homeostasis. PLoS One. 2019;14:e0215162.
	mycbp2	Kelsh RN, Brand M, Jiang YJ, Heisenberg CP, Lin S, Haffter P, Odenthal J, Mullins MC, van Eeden FJ, Furutani-Seiki M, Granato M, Hammerschmidt M, Kane DA, Warga RM, Beuchle D, Vogelsang L, Nüsslein-Volhard C. Zebrafish pigmentation mutations and the processes of neural crest development. Development. 1996;123:369-89.
	gch1	Nagao Y, Takada H, Miyadai M, Adachi T, Seki R, Kamei Y, Hara I, Taniguchi Y, Naruse K, Hibi M, Kelsh RN, Hashimoto H. Distinct interactions of Sox5 and Sox10 in fate specification of pigment cells in medaka and zebrafish. PLoS Genet. 2018;14:e1007260.
	spra	Negishi S, Fujimoto K, Katoh S. Localization of sepiapterin reductase in pigment cells of Oryzias latipes. Pigment Cell Res. 2003;16:501-3.
	gart*	Ng A, Uribe RA, Yieh L, Nuckels R, Gross JM. Zebrafish mutations in gart and paics identify crucial roles for de novo purine synthesis in vertebrate pigmentation and ocular development. Development. 2009;136:2601-11.
	gmps*	Ng A, Uribe RA, Yieh L, Nuckels R, Gross JM. Zebrafish mutations in gart and paics identify crucial roles for de novo purine synthesis in vertebrate pigmentation and ocular development. Development. 2009;136:2601-11.
	impdh1a (LOC103466012)*	Li Y, Li G, Görling B, Luy B, Du J, Yan J. Integrative analysis of circadian transcriptome and metabolic network reveals the role of de novo purine synthesis in circadian control of cell cycle. PLoS Comput Biol. 2015;11:e1004086.
	paics (LOC103463823)*	Ng A, Uribe RA, Yieh L, Nuckels R, Gross JM. Zebrafish mutations in gart and paics identify crucial roles for de novo purine synthesis in vertebrate pigmentation and ocular development. Development. 2009;136:2601-11.
Carotenoid related	bco2l (LOC103470486)	Lehnert SJ, Christensen KA, Vandersteen WE, Sakhrani D, Pitcher TE, Heath JW, Koop BF, Heath DD, Devlin RH. Carotenoid pigmentation in salmon: variation in expression at BCO2-l locus controls a key fitness trait affecting red coloration. Proc Biol Sci. 2019;286:20191588.
	bco2l (LOC103475801)	Lehnert SJ, Christensen KA, Vandersteen WE, Sakhrani D, Pitcher TE, Heath JW, Koop BF, Heath DD, Devlin RH. Carotenoid pigmentation in salmon: variation in expression at BCO2-l locus controls a key fitness trait affecting red coloration. Proc Biol Sci. 2019;286:20191588.
	bco2l (LOC103475802)	Lehnert SJ, Christensen KA, Vandersteen WE, Sakhrani D, Pitcher TE, Heath JW, Koop BF, Heath DD, Devlin RH. Carotenoid pigmentation in salmon: variation in expression at BCO2-l locus controls a key fitness trait affecting red coloration. Proc Biol Sci. 2019;286:20191588.
	bscl2 (LOC103466185)	Saunders LM, Mishra AK, Aman AJ, Lewis VM, Toomey MB, Packer JS, Qiu X, McFaline-Figueroa JL, Corbo JC, Trapnell C, Parichy DM. Thyroid hormone regulates distinct paths to maturation in pigment cell lineages. Elife. 2019;8:e45181.
	bscl2 (LOC103471440)	Saunders LM, Mishra AK, Aman AJ, Lewis VM, Toomey MB, Packer JS, Qiu X, McFaline-Figueroa JL, Corbo JC, Trapnell C, Parichy DM. Thyroid hormone regulates distinct paths to maturation in pigment cell lineages. Elife. 2019;8:e45181.
	plin6 (LOC103477535)	Granneman JG, Kimler VA, Zhang H, Ye X, Luo X, Postlethwait JH, Thummel R. Lipid droplet biology and evolution illuminated by the characterization of a novel perilipin in teleost fish. Elife. 2017;6:e21771.
	scarb1	Saunders LM, Mishra AK, Aman AJ, Lewis VM, Toomey MB, Packer JS, Qiu X, McFaline-Figueroa JL, Corbo JC, Trapnell C, Parichy DM. Thyroid hormone regulates distinct paths to maturation in pigment cell lineages. Elife. 2019;8:e45181.
	ttc39bl (LOC103472854)	Ahi EP, Lecaudey LA, Ziegelbecker A, Steiner O, Goessler W, Sefc KM. Expression levels of the tetratricopeptide repeat protein gene ttc39b covary with carotenoid-based skin colour in cichlid fish. Biol Lett. 2020;16:20200629.
	ttc39bl (LOC103480966)	Ahi EP, Lecaudey LA, Ziegelbecker A, Steiner O, Goessler W, Sefc KM. Expression levels of the tetratricopeptide repeat protein gene ttc39b covary with carotenoid-based skin colour in cichlid fish. Biol Lett. 2020;16:20200629.
Iridophore
Iridophore development	chm (LOC103459897)	Moosajee M, Tracey-White D, Smart M, Weetall M, Torriano S, Kalatzis V, da Cruz L, Coffey P, Webster AR, Welch E. Functional rescue of REP1 following treatment with PTC124 and novel derivative PTC-414 in human choroideremia fibroblasts and the nonsense-mediated zebrafish model. Hum Mol Genet. 2016;25:3416-3431.
	ece2b (LOC103475295)	Krauss J, Frohnhöfer HG, Walderich B, Maischein HM, Weiler C, Irion U, Nüsslein-Volhard C. Endothelin signalling in iridophore development and stripe pattern formation of zebrafish. Biol Open. 2014;3:503-9.
	edn3 (LOC103465492)*	Spiewak JE, Bain EJ, Liu J, Kou K, Sturiale SL, Patterson LB, Diba P, Eisen JS, Braasch I, Ganz J, Parichy DM. Evolution of Endothelin signaling and diversification of adult pigment pattern in Danio fishes. PLoS Genet. 2018;14:e1007538.
	ednraa (LOC103471340)*	Camargo-Sosa K, Colanesi S, Müller J, Schulte-Merker S, Stemple D, Patton EE, Kelsh RN. Endothelin receptor Aa regulates proliferation and differentiation of Erb-dependent pigment progenitors in zebrafish. PLoS Genet. 2019;15:e1007941.
	ednrba (LOC103478941)*	Spiewak JE, Bain EJ, Liu J, Kou K, Sturiale SL, Patterson LB, Diba P, Eisen JS, Braasch I, Ganz J, Parichy DM. Evolution of Endothelin signaling and diversification of adult pigment pattern in Danio fishes. PLoS Genet. 2018;14:e1007538.
	fhl2a	Salis P, Lorin T, Lewis V, Rey C, Marcionetti A, Escande ML, Roux N, Besseau L, Salamin N, Sémon M, Parichy D, Volff JN, Laudet V. Developmental and comparative transcriptomic identification of iridophore contribution to white barring in clownfish. Pigment Cell Melanoma Res. 2019;32:391-402.
	fhl2l (LOC103457533)	Salis P, Lorin T, Lewis V, Rey C, Marcionetti A, Escande ML, Roux N, Besseau L, Salamin N, Sémon M, Parichy D, Volff JN, Laudet V. Developmental and comparative transcriptomic identification of iridophore contribution to white barring in clownfish. Pigment Cell Melanoma Res. 2019;32:391-402.
	foxd3*	Stewart RA, Arduini BL, Berghmans S, George RE, Kanki JP, Henion PD, Look AT. Zebrafish foxd3 is selectively required for neural crest specification, migration and survival. Dev Biol. 2006;292:174-88.
	gpnmb*	Salis P, Lorin T, Lewis V, Rey C, Marcionetti A, Escande ML, Roux N, Besseau L, Salamin N, Sémon M, Parichy D, Volff JN, Laudet V. Developmental and comparative transcriptomic identification of iridophore contribution to white barring in clownfish. Pigment Cell Melanoma Res. 2019;32:391-402.
	ltk (LOC103458875)	Lopes SS, Yang X, Müller J, Carney TJ, McAdow AR, Rauch GJ, Jacoby AS, Hurst LD, Delfino-Machín M, Haffter P, Geisler R, Johnson SL, Ward A, Kelsh RN. Leukocyte tyrosine kinase functions in pigment cell development. PLoS Genet. 2008;4:e1000026.
	mpv17	Krauss J, Astrinidis P, Astrinides P, Frohnhöfer HG, Walderich B, Nüsslein-Volhard C. transparent, a gene affecting stripe formation in Zebrafish, encodes the mitochondrial protein Mpv17 that is required for iridophore survival. Biol Open. 2013;2:703-10.
	oca2*	Beirl AJ, Linbo TH, Cobb MJ, Cooper CD. oca2 Regulation of chromatophore differentiation and number is cell type specific in zebrafish. Pigment Cell Melanoma Res. 2014;27:178-89.
	sox10*	Nagao Y, Takada H, Miyadai M, Adachi T, Seki R, Kamei Y, Hara I, Taniguchi Y, Naruse K, Hibi M, Kelsh RN, Hashimoto H. Distinct interactions of Sox5 and Sox10 in fate specification of pigment cells in medaka and zebrafish. PLoS Genet. 2018;14:e1007260.
	sox9a*	Yan YL, Willoughby J, Liu D, Crump JG, Wilson C, Miller CT, Singer A, Kimmel C, Westerfield M, Postlethwait JH. A pair of Sox: distinct and overlapping functions of zebrafish sox9 co-orthologs in craniofacial and pectoral fin development. Development. 2005;132:1069-83.
	tfap2a*	Knight RD, Javidan Y, Nelson S, Zhang T, Schilling T. Skeletal and pigment cell defects in the lockjaw mutant reveal multiple roles for zebrafish tfap2a in neural crest development. Dev Dyn. 2004;229:87-98.
	tfec	Petratou K, Spencer SA, Kelsh RN, Lister JA. The MITF paralog tfec is required in neural crest development for fate specification of the iridophore lineage from a multipotent pigment cell progenitor. PLoS One. 2021;16:e0244794.
	trim33	Kelsh RN, Brand M, Jiang YJ, Heisenberg CP, Lin S, Haffter P, Odenthal J, Mullins MC, van Eeden FJ, Furutani-Seiki M, Granato M, Hammerschmidt M, Kane DA, Warga RM, Beuchle D, Vogelsang L, Nüsslein-Volhard C. Zebrafish pigmentation mutations and the processes of neural crest development. Development. 1996;123:369-89.
	vps18*	Maldonado E, Hernandez F, Lozano C, Castro ME, Navarro RE. The zebrafish mutant vps18 as a model for vesicle-traffic related hypopigmentation diseases. Pigment Cell Res. 2006;19:315-26.
	vps39*	The zebrafish mutant lbk/vam6 resembles human multisystemic disorders caused by aberrant trafficking of endosomal vesicles. Schonthaler et al. 2008
Guanine synthesis	pnp4a (LOC103464790)	Kimura T, Takehana Y, Naruse K. pnp4a Is the Causal Gene of the Medaka Iridophore Mutant guanineless. G3 (Bethesda). 2017;7:1357-1363.
	gart*	Ng A, Uribe RA, Yieh L, Nuckels R, Gross JM. Zebrafish mutations in gart and paics identify crucial roles for de novo purine synthesis in vertebrate pigmentation and ocular development. Development. 2009;136:2601-11.
	gmps*	Ng A, Uribe RA, Yieh L, Nuckels R, Gross JM. Zebrafish mutations in gart and paics identify crucial roles for de novo purine synthesis in vertebrate pigmentation and ocular development. Development. 2009;136:2601-11.
	impdh1a (LOC103466012)*	Li Y, Li G, Görling B, Luy B, Du J, Yan J. Integrative analysis of circadian transcriptome and metabolic network reveals the role of de novo purine synthesis in circadian control of cell cycle. PLoS Comput Biol. 2015;11:e1004086.
	paics (LOC103463823)*	Ng A, Uribe RA, Yieh L, Nuckels R, Gross JM. Zebrafish mutations in gart and paics identify crucial roles for de novo purine synthesis in vertebrate pigmentation and ocular development. Development. 2009;136:2601-11.
